# Supplementary material for: Associated factors of doctor visits made by urban-dwelling older adults in Sri Lanka: an application of Anderson’s model of health service utilization
Source: BMC Geriatr. 2022 Jul 11;22:571. doi: 10.1186/s12877-022-03249-3 (PMC9275041; doi:10.1186/s12877-022-03249-3)
Supplement: Supplementary file 1 — Additional file 1: Supplementary Data File. Doctor visits of older Sri Lankans. [file 12877_2022_3249_MOESM1_ESM.xlsx]

## Sheet: Older Adults data set Sri Lanka
SENO	Age	Gender	Edu_3_CAT	Income	Pain	Waist_cercumference	BMI	FATP	Hand_grip	Leg_strength	SRHnew	Balance_360	Balance_stand_up_go	Balance_stand	Balance_semi_tandom	Balance_tandom_stance	Balance_stand_on_one_leg	TMETCAT3	PACAT2	PACAT3New	TWMET	TLMET	SED	medscorenew	SRPA	BP	Dia	CHO	Heart	stroke	joint	surgery	Res	hearing	Neuro	Muscular	Psycho	memery	cancer	renal	other	DFracture	DVision	Freaquency_doctor	hos_ad	TMET	Frequescy_of_doctor_new	Hos_ad_new	NODV
1	67	0	2	5	1	96	26.0076	36.3626	12	10.1	1	2.9	10	10	10	10	9.3	1	0	0	0	0	4046	2	2	0	0	0	0	0	0	0	0	0	0	0	0	0	0	0	0	0	0	0	#NULL!	0	0	0	0
2	80	1	1	1	1	76	16.2278	19.4935	14.5	0	1	5	22	10	10	5	0	1	0	0	0	0	4046	1	2	1	0	0	0	0	0	0	0	0	0	0	0	0	0	0	0	0	0	0	88	0	0	0	0
3	67	0	2	5	1	91.8	25.6369	38.5523	14	1	2	0	0	0	0	0	0	1	0	0	0	0	7560	1	1	1	0	0	0	0	0	0	0	0	0	0	0	0	0	0	0	0	0	12	0	0	4	0	3
4	65	1	2	1	1	88.5	23.7812	27.1489	21	14	1	2	5	10	10	10	10	3	1	2	8000	1120	840	0	1	1	1	1	1	0	0	0	0	0	0	0	0	0	0	0	0	0	0	12	0	9960	4	0	3
5	74	0	3	5	1	87	24.3296	39.3742	14	7	1	4	13	10	10	5	0	2	1	1	960	400	7700	2	2	1	0	1	0	0	1	0	1	0	0	0	0	0	0	0	0	0	0	12	0	1360	4	0	3
6	71	0	3	1	1	78	23.74	41.1742	21	11	0	3	8	10	10	10	10	3	1	2	3360	960	4200	1	1	0	0	0	0	0	1	0	0	0	1	0	0	0	0	0	0	0	0	2	0	4560	2	0	1
7	73	0	1	3	0	91.8	22.9398	38.7205	13	7	2	3	9	10	10	10	0	2	1	1	960	0	6790	2	2	1	1	1	0	0	0	0	0	0	1	0	0	0	0	0	0	0	0	12	0	1520	4	0	3
8	73	0	2	1	0	110	32.7932	47.8511	15.5	9	2	4	14	10	10	10	1	3	1	2	2880	240	2100	2	2	0	0	1	1	0	0	0	1	0	0	0	0	0	1	0	0	0	1	48	0	3120	4	0	3
9	73	0	2	4	1	78	19.1111	36.1639	9	9	2	3	11	10	10	7	0	3	1	2	3840	0	6860	2	0	0	0	1	0	0	0	0	0	0	1	0	1	1	0	1	0	0	0	12	0	4440	4	0	3
10	67	0	2	1	0	95	27.8293	45.1056	19	9	1	4	10	10	10	10	2	3	1	2	3360	1800	2100	2	1	1	1	1	0	0	0	0	0	0	0	1	0	1	0	0	0	0	1	12	0	5400	4	0	3
11	66	0	2	5	0	78	22.5183	39.0511	13	9	2	3	9	10	10	10	0	2	1	1	720	0	5530	0	1	1	0	0	0	0	0	0	0	0	0	0	0	0	0	0	0	1	0	0	0	1280	0	0	0
12	66	1	2	3	0	100	27.1816	33.7454	15.5	13	1	2	9	10	10	10	10	3	1	2	3360	0	4200	1	2	0	1	0	0	0	0	0	0	0	0	0	0	1	0	0	0	0	0	1	0	3840	2	0	1
13	66	0	2	4	0	96	29.8303	41.8627	13	10	0	2	9	10	10	10	0	2	1	1	960	700	5460	2	0	0	0	1	0	0	1	0	0	0	0	0	0	0	0	0	0	0	0	12	0	2380	4	0	3
14	70	0	2	1	1	95	25.3331	38.7205	20	12	1	2	11	10	10	10	10	2	1	1	0	840	5880	2	2	1	1	1	0	0	0	0	0	0	0	0	0	0	0	0	0	0	0	12	0	840	4	0	3
15	62	0	2	4	1	34	25.6198	34.2383	32	10	2	9	1	1	1	1	1	2	1	1	1920	280	5460	1	1	1	0	0	0	0	1	0	0	0	0	0	0	0	0	0	0	0	0	12	0	2200	4	0	3
16	72	0	2	3	1	100	27.295	44.3313	13	14	2	2	9	10	10	7	1	2	1	1	1680	80	2520	1	2	0	0	0	0	0	0	0	0	0	1	0	0	1	0	0	0	0	1	0	0	1920	0	0	0
17	71	0	2	4	0	98	27.6787	39.8457	14	10	0	2	7	10	10	10	2	3	1	2	3840	0	6300	2	1	0	1	0	0	0	0	0	0	0	1	0	0	0	0	0	0	0	0	12	0	4080	4	0	3
18	76	0	2	3	0	59	20	28.6803	11.5	10	0	2	11	10	10	7	1	3	1	2	3360	0	3360	1	2	0	0	0	1	0	0	0	0	0	1	0	0	0	0	0	0	0	0	6	0	5280	3	0	2
19	62	1	2	5	0	86	22.4813	25.076	23	9	1	2	7	10	10	10	2	1	0	0	0	0	6300	1	0	0	1	0	0	0	1	0	0	0	1	0	1	0	0	0	0	0	1	0	0	0	0	0	0
20	65	0	2	1	1	91.8	27.2081	43.9866	21.5	14	2	1	6	10	10	10	10	3	1	2	3360	0	4200	2	2	1	1	1	0	0	1	0	0	0	1	0	0	0	0	0	0	1	0	4	0	3360	2	0	1
21	81	1	2	5	0	99	27.2932	33.1703	23	0	1	4	14	10	10	2	2	2	1	1	480	480	5040	1	0	1	0	0	0	0	1	0	0	0	0	0	0	0	0	0	0	0	0	0	0	960	0	0	0
22	69	0	1	3	1	80	20.8889	34.4657	11	7	0	3	9	10	10	10	10	3	1	2	7200	0	3360	1	2	0	0	0	0	0	0	0	0	0	0	1	0	0	0	0	0	0	0	0	0	7440	0	0	0
23	62	0	2	4	0	119	32.2499	43.5139	22	10	1	2	8	10	10	10	2	2	1	1	1920	0	6230	1	2	1	0	0	0	0	1	0	0	0	0	0	0	0	0	0	0	0	1	6	0	1920	3	0	2
24	73	0	1	3	1	95	29.3539	42.391	14.5	9	0	5	18	10	10	10	4	3	1	2	8400	0	2100	2	1	0	0	0	0	0	1	0	0	0	0	0	0	0	0	0	1	0	0	2	0	8560	2	0	1
25	68	0	2	3	1	91.8	23.3333	43.3933	19	11	2	2	7	10	10	10	10	1	0	0	0	0	7000	2	0	0	0	0	0	0	0	0	1	1	0	1	1	0	0	1	0	0	0	13	0	0	4	0	3
26	70	0	1	1	1	24	24.4898	34.6895	17	15	1	2.7	2	7	10	10	10	3	1	2	8400	0	840	1	1	0	0	0	1	0	0	0	0	0	0	0	0	0	0	0	0	0	0	12	0	16800	4	0	3
27	70	0	1	4	0	93	24.2568	39.892	13.5	6	0	5	14	10	10	10	2	2	1	1	960	280	5460	2	1	1	0	0	0	1	0	0	0	0	1	0	0	0	0	1	0	0	0	12	1	1800	4	1	3
28	69	0	3	3	0	95	24.9401	42.1292	15	9	0	2	11	10	10	10	6	3	1	2	6720	0	2520	2	0	1	0	0	0	0	0	0	0	0	1	1	0	0	0	0	0	0	0	12	0	6720	4	0	3
29	70	0	2	1	0	91.8	24.4873	41.1742	20	9	0	3	9	10	10	10	2	2	1	1	480	0	6860	2	2	1	0	0	1	0	0	0	0	0	0	0	0	0	0	0	0	0	0	0	0	1200	0	0	0
30	66	0	2	1	0	100	26.6193	45.7383	15.5	11	0	2	9	10	10	10	10	3	1	2	3360	0	4200	1	2	0	1	1	0	0	0	0	0	0	1	1	0	0	0	0	0	0	0	12	0	4200	4	0	3
31	78	0	2	2	1	92	23.1111	35.9625	12	7	2	3	14	10	10	10	2	1	0	0	0	0	6300	1	0	0	0	0	0	0	0	0	1	0	0	0	0	0	0	0	0	0	0	12	0	0	4	0	3
32	75	0	2	3	0	85	26.6586	35.9625	9	8	2	7	24	2	7	3	0	1	0	0	280	0	6300	2	0	0	0	0	1	0	1	0	1	0	0	0	0	0	0	0	0	0	0	2	0	280	2	0	1
33	85	0	2	5	1	89	20.2462	35.7581	9	8	2	3	12	10	10	10	2	2	1	1	960	0	5460	2	2	1	0	0	0	0	1	0	0	0	1	1	0	0	0	1	0	0	0	12	0	960	4	0	3
34	73	0	2	3	1	80	24.2228	40.5988	14.5	7	2	2	10	10	10	6	4	3	1	2	3360	560	2940	2	1	1	1	1	0	0	1	0	1	0	1	0	0	0	0	0	0	0	0	12	0	3920	4	0	3
35	76	0	2	5	1	91.8	24.8342	41.1742	16	9	2	2	8	10	10	10	2	2	1	1	1440	0	6860	1	2	1	1	1	0	0	1	0	0	0	1	0	1	0	0	1	0	0	0	12	1	1440	4	1	3
36	75	0	2	3	1	100	29.7778	40.5988	19	9	2	3	13	10	10	10	6	3	1	2	3360	0	2940	1	2	1	0	1	0	1	1	0	0	0	0	0	0	0	0	0	0	0	0	12	0	3360	4	0	3
37	74	0	1	4	1	86	24.3496	42.9007	9	8	2	3	12	10	10	10	3	2	1	1	960	0	6860	2	2	1	1	1	0	0	1	0	0	0	1	1	1	1	0	1	0	0	0	12	0	2160	4	0	3
38	67	0	1	3	0	87	23.1457	39.9995	10.5	8	2	4	17	10	10	10	5	3	1	2	3360	0	4200	2	2	0	1	0	0	0	1	0	1	0	1	0	0	0	0	0	0	0	0	12	0	3440	4	0	3
39	75	0	2	4	1	98	27.9707	38.5523	17	14	2	2	8	10	10	10	3	2	1	1	960	0	5040	1	2	1	0	1	1	0	1	0	1	0	1	0	0	0	0	0	0	0	1	3	0	960	2	0	1
40	73	0	2	1	0	83	21.8787	34.0072	19.5	10	1	2	9	10	10	10	6	3	1	2	3360	0	2520	2	2	1	1	0	0	0	0	0	0	1	0	0	0	0	0	0	0	1	0	12	0	3640	4	0	3
41	65	0	2	3	1	120	38.2222	47.3967	16	9	2	4	13	10	10	10	4	2	1	1	1920	0	4760	1	2	0	0	0	0	0	1	0	0	0	1	0	0	0	0	0	0	0	0	5	1	2400	2	1	1
42	62	0	2	1	0	91	29.4174	44.2173	15	12	1	2	10	10	10	10	3	3	1	2	13440	560	840	2	1	0	0	1	0	0	0	0	0	0	1	0	0	0	0	0	0	0	0	0	0	14320	0	0	0
43	68	1	3	4	1	106	30.478	35.8711	32	8	1	3	10	10	10	10	4	2	1	1	480	2400	4690	2	2	0	0	0	0	0	0	0	0	0	1	0	1	0	0	0	0	0	0	8	0	2880	3	0	2
44	75	0	2	3	1	105	27.1203	40.3022	21	10	1	2	10	10	10	8	4	3	1	2	1680	3840	2520	1	1	1	1	1	0	0	1	0	0	0	1	0	0	0	0	0	0	0	0	4	0	5520	2	0	1
45	71	1	2	4	0	89	23.4236	25.3884	21.5	7	1	3	9	10	10	3	4	2	1	1	480	360	4760	2	1	1	0	0	0	0	0	0	0	0	1	0	0	0	0	0	0	0	0	3	0	840	2	0	1
46	68	0	2	2	1	105	30.5574	46.1456	19.5	8	1	4	10	10	10	10	1	3	1	2	3360	480	2520	2	2	1	0	1	1	0	0	0	0	0	1	0	0	0	0	0	0	0	0	4	0	3840	2	0	1
47	73	0	2	4	1	98	24.5268	32.7907	10	0	2	0	29	10	6	0	0	1	0	0	0	0	6160	1	2	1	0	0	0	0	1	0	0	0	0	0	0	1	0	0	0	0	0	0	0	0	0	0	0
48	61	0	2	1	1	86	23.9796	38.7205	15	15	1	2	6	10	10	10	10	3	1	2	16320	0	840	2	2	0	1	0	0	0	1	0	0	0	0	0	1	0	0	1	0	0	1	12	0	16320	4	0	3
49	74	0	2	1	1	83	24.2228	41.5912	13.5	6	2	2	10	10	10	6	4	2	1	1	960	560	4690	2	0	1	1	1	0	0	1	0	1	0	1	0	0	0	0	0	0	0	0	12	0	1520	4	0	3
50	67	0	2	3	0	115	43.6007	48.0291	12	8	2	2	10	10	10	10	4	1	0	0	0	0	5040	2	2	1	0	1	0	0	0	0	1	0	0	0	1	0	0	0	0	0	0	12	0	0	4	0	3
51	76	0	2	1	1	107	27.1203	41.5912	20	9	1	2	10	10	10	8	4	3	1	2	480	3840	7700	1	0	1	1	1	0	0	1	0	0	0	1	0	0	0	0	0	0	0	0	4	0	4320	2	0	1
52	65	0	2	3	1	90	28.422	41.4535	15	8	1	2	13	10	10	10	5	3	1	2	3360	160	1680	2	1	0	0	0	0	0	1	0	0	0	0	0	0	0	0	1	0	0	0	12	0	3920	4	0	3
53	72	0	2	3	1	87	21.1109	34.0072	6	4	2	6	19	10	10	10	4	2	1	1	960	0	6440	2	1	1	0	1	1	0	1	0	1	0	1	0	1	0	0	1	0	0	0	12	1	1040	4	1	3
54	77	0	1	3	0	92	25.9711	37.6804	11.5	12	2	3	11	10	10	7	5	3	1	2	6720	0	3360	1	1	1	1	1	0	0	0	0	0	0	1	0	0	0	0	1	0	0	0	12	0	8400	4	0	3
55	70	0	2	3	1	98	30.8084	46.6393	13	8	2	2	11	10	10	10	4	2	1	1	960	0	6160	2	1	1	0	0	0	0	1	0	0	0	0	0	0	0	0	0	0	0	0	12	0	1280	4	0	3
56	64	0	2	3	1	117	37.7889	49.3003	19.5	12	0	1	11	10	10	10	5	3	1	2	3360	0	2100	2	0	0	0	1	0	0	1	0	0	0	1	0	0	0	0	1	0	0	0	12	0	3360	4	0	3
57	64	0	3	5	1	92	28.4541	42.391	17	10	0	3	10	10	10	10	5	2	1	1	2400	0	7700	1	2	1	0	1	0	1	0	0	0	0	1	0	0	0	0	0	0	0	0	12	0	2400	4	0	3
58	60	0	2	1	0	110	32.2499	42.391	23	11	1	2	8	10	10	10	2	3	1	2	6720	0	3360	2	1	1	0	0	0	0	1	0	0	0	0	0	0	0	0	0	0	0	1	6	0	6720	3	0	2
59	78	1	2	3	1	94	20.9466	21.5738	20	11	1	2	6	10	10	10	5	2	1	1	2040	0	6860	2	2	0	0	0	0	0	0	0	1	0	1	1	1	0	0	0	0	0	0	0	0	2880	0	0	0
60	69	0	1	3	0	92	24.2568	39.892	14.5	7	0	5	14	10	10	10	2	3	1	2	3360	280	2940	2	2	1	0	0	0	1	0	0	0	0	1	0	0	0	0	1	0	0	0	12	1	4200	4	1	3
61	74	1	2	2	0	104	29.2887	30.4262	26	7	1	1	7	10	10	10	5	1	0	0	480	80	6020	1	2	1	0	1	1	1	0	0	0	0	1	1	1	1	1	1	0	1	1	12	0	560	4	0	3
62	63	0	2	1	0	81	24.298	36.5585	19.5	16	1	2	7	10	10	10	10	1	0	0	0	0	4200	2	2	1	0	1	0	0	0	0	0	0	0	0	0	0	0	0	0	0	1	12	0	120	4	0	3
63	73	0	2	1	1	89	21.1527	35.9625	13	9	1	2	8	10	10	10	5	2	1	1	960	0	6090	1	2	0	0	0	0	0	1	0	1	0	1	0	0	0	0	0	0	0	0	12	0	2640	4	0	3
64	68	0	2	1	0	87	25.3333	40.8893	21.5	14	1	1	8	10	10	10	10	3	1	2	5040	0	840	2	1	0	0	0	0	0	0	0	0	0	1	0	0	0	0	0	0	0	1	0	0	5400	0	0	0
65	70	0	3	4	0	96	24.9401	42.9007	14	8	0	2	11	10	10	10	6	2	1	1	1920	0	3780	2	0	1	0	0	0	0	0	0	0	0	1	1	0	0	0	0	0	0	0	12	0	1920	4	0	3
66	68	1	2	1	0	104	29.6173	36.8434	18	10	1	2	10	10	10	10	5	3	1	2	5040	0	2100	2	1	0	0	1	0	0	0	0	1	0	1	0	0	0	0	0	0	0	0	6	0	5280	3	0	2
67	74	0	2	4	0	85	21.8787	36.1639	18.5	9	1	2	9	10	10	10	6	2	1	1	480	0	3780	2	2	1	1	0	0	0	0	0	0	1	0	0	0	0	0	0	0	1	0	12	0	760	4	0	3
68	70	0	2	1	0	75	20	36.7517	12.5	19	0	1	6	10	10	10	4	3	1	2	3360	0	2100	1	0	0	0	0	0	0	1	0	0	0	1	0	0	0	0	0	0	0	1	0	0	3640	0	0	0
69	75	0	2	4	0	97	23.9621	39.892	7.5	0	2	0	0	10	0	0	0	1	0	0	0	0	9940	2	0	1	1	0	1	0	0	0	1	0	0	0	0	0	0	0	0	0	0	12	0	0	4	0	3
70	65	1	2	1	1	91.8	24.977	34.3566	21	10.1	1	2.9	10	10	10	10	9.3	1	0	0	0	0	4046	1	2	0	0	0	0	0	0	0	0	0	0	0	0	0	0	0	0	0	0	0	0	0	0	0	0
71	70	0	3	5	1	102	28.1479	47.3041	12	10	1	3	9	10	10	10	6	2	1	1	480	80	3360	1	2	0	0	0	0	0	1	0	0	0	1	0	1	0	0	1	0	0	0	0	0	1040	0	0	0
72	69	0	2	3	0	93	25.7778	40.5988	11	11	1	3	10	10	10	10	5	2	1	1	1680	0	2520	2	1	1	1	0	0	0	0	0	0	0	0	0	0	1	0	0	0	0	0	12	0	1920	4	0	3
73	70	0	2	4	1	100	28.6947	47.0228	8	11	2	3	14	10	10	5	6	1	0	0	0	0	6300	0	0	1	1	1	0	0	1	0	0	0	0	0	0	0	0	0	0	0	1	12	0	0	4	0	3
74	63	0	2	1	1	89	28.0702	44.4444	11.5	13	1	2	11	10	10	10	10	2	1	1	1680	160	2100	1	2	0	1	0	0	0	1	0	0	0	1	0	0	0	0	0	0	0	0	12	0	1840	4	0	3
75	70	0	3	5	1	90	28.9993	44.2173	19	11	1	2	9	10	10	10	7	2	1	1	480	0	6230	2	2	1	0	1	0	0	1	0	0	0	1	0	0	0	0	1	0	0	0	6	0	840	3	0	2
76	64	0	2	1	1	100	27.6803	44.9974	14.5	12	1	2	10	10	10	10	10	3	1	2	8400	0	1260	1	1	0	0	0	0	0	1	0	0	0	1	0	0	0	0	0	0	0	0	3	0	8880	2	0	1
77	75	0	2	1	0	110	27.1111	42.9007	13	11	0	3	12	10	10	10	7	2	1	1	240	840	3780	2	0	1	1	1	1	0	0	0	1	0	1	0	0	0	0	0	0	0	0	6	0	1080	3	0	2
78	67	0	2	1	0	90	25	41.1742	22.5	9	0	1	7	10	10	10	6	3	1	2	18720	0	420	2	2	0	0	0	0	0	0	1	0	0	0	0	0	0	0	0	0	0	0	0	0	18720	0	0	0
79	72	0	2	5	0	104	30.2222	39.892	14	12	2	2	10	10	10	10	8	3	1	2	1920	240	7840	1	2	1	1	1	0	0	1	0	0	0	1	0	1	0	0	0	0	0	0	12	0	3420	4	0	3
80	62	0	2	1	0	96	24.298	41.3145	24.5	10	1	1	9	10	10	10	10	3	1	2	10080	840	3780	1	0	0	0	0	0	0	0	0	0	0	0	0	0	0	0	0	0	0	0	0	0	10920	0	0	0
81	77	1	2	4	0	89	21.5927	24.4327	26	9	2	2	6	10	10	10	9	2	1	1	0	1680	6860	2	2	0	0	1	0	0	0	0	0	0	1	1	1	1	1	0	0	0	0	4	0	2100	2	0	1
82	64	0	2	1	0	92	26.4072	44.5567	16	12	2	2	8	10	10	10	10	3	1	2	3360	480	4200	1	2	0	0	0	0	0	1	0	0	0	0	0	0	0	0	0	0	0	1	3	0	3840	2	0	1
83	75	1	2	5	0	86	23.5743	31.7478	24	11	0	2	7	10	10	10	9	3	1	2	3120	0	6230	0	2	0	0	1	0	0	0	0	0	0	1	0	0	0	0	1	0	0	0	12	0	3420	4	0	3
84	69	0	2	3	0	75	24.3948	36.5585	18	13	0	2	8	10	10	10	10	3	1	2	8400	0	840	2	2	0	1	0	0	0	0	0	0	0	1	0	0	0	0	0	0	0	0	12	0	8960	4	0	3
85	65	0	2	5	1	91.8	19.5556	36.5585	19	9	1	2	7	10	10	10	10	3	1	1	2400	420	4550	2	1	0	0	1	0	0	0	0	0	0	0	0	0	0	0	1	0	0	0	0	2	3000	0	1	0
86	76	0	2	3	0	91.8	25.3695	43.5139	18.5	8	1	3	11	10	10	5	3	1	0	0	0	0	3360	2	0	1	0	0	0	0	1	0	1	0	1	0	0	0	0	0	0	0	0	12	0	160	4	0	3
87	70	0	1	4	1	100	25.5132	35.7581	25	12	1	2	7	10	10	10	10	2	1	1	120	420	4200	1	2	0	0	1	1	0	0	0	0	0	1	0	0	0	0	1	0	1	0	2	2	1100	2	1	1
88	67	1	2	3	0	90	24.9199	23.4181	20.5	11	0	2	8	10	10	10	10	3	1	2	3360	720	2100	2	1	0	0	0	0	0	0	0	0	0	1	0	0	0	0	0	0	0	1	2	0	5280	2	0	1
89	70	0	2	5	1	84	22.3385	39.0511	9	10	2	2	10	10	10	10	10	2	1	1	1440	0	4760	1	1	1	0	1	1	0	1	0	0	0	1	0	1	0	0	1	0	0	0	12	1	1440	4	1	3
90	75	0	1	1	0	85	24.7666	28.3341	11	14	0	2	7	10	10	10	0	2	1	1	0	0	6300	2	2	0	0	0	0	0	1	0	1	0	0	0	0	0	0	0	0	0	0	0	0	840	0	0	0
91	71	1	2	5	1	99	22.575	29.9617	14	7	1	3	10	10	10	10	3	1	0	0	0	0	9380	1	2	0	0	0	1	0	0	0	0	0	0	1	1	0	0	1	0	0	0	3	0	0	2	0	1
92	90	1	1	1	0	80	22.8269	26.292	12	8	1	5	14	10	10	10	0	1	0	0	0	0	7560	2	2	1	0	0	1	0	1	0	0	0	0	0	1	0	0	0	0	0	0	12	0	0	4	0	3
93	66	0	2	3	1	96	24.4561	40.5988	17	11	1	2	7	10	10	10	10	3	1	2	3600	0	4830	1	2	1	0	1	0	0	0	0	0	0	1	0	1	0	0	0	0	0	0	0	0	3840	0	0	0
94	76	0	2	3	1	95	27.9707	37.1305	18	15	2	2	8	10	10	10	3	3	1	2	3360	0	5040	1	2	1	0	1	1	0	1	0	1	0	1	0	0	0	0	0	0	0	1	3	0	3360	2	0	1
95	67	0	3	4	0	102	26.6193	45.8412	14.5	10	0	2	9	10	10	10	10	2	1	1	960	0	4480	2	1	0	1	1	0	0	0	0	0	0	1	1	0	0	0	0	0	0	0	12	0	1520	4	0	3
96	76	0	2	1	0	83	21.7844	34.2383	14.5	10	1	3	12	10	10	1	0	3	1	2	3360	0	4200	2	2	0	1	0	0	0	0	0	0	0	1	1	1	0	0	0	0	0	0	12	0	3360	4	0	3
97	63	1	2	4	0	116	29.0612	34.1184	26	14	0	2	7	10	10	10	10	3	1	2	360	5040	6230	2	1	0	1	0	0	0	0	0	0	0	0	0	0	0	0	0	0	0	0	12	0	5400	4	0	3
98	74	0	1	1	1	85	24.8742	32.7907	11.5	9	0	2	8	10	10	10	3	2	1	1	1680	0	2100	1	1	1	0	0	0	0	1	0	0	0	1	0	0	0	0	0	0	0	0	12	0	1760	4	0	3
99	65	0	2	5	1	72	20.7839	38.5523	15	9	2	3	8	10	10	10	10	3	1	2	3840	0	3360	1	1	0	1	1	0	0	1	0	0	0	1	1	1	1	0	1	0	0	0	12	0	5520	4	0	3
100	72	0	1	1	0	90	25.7778	36.7517	14	10	0	2	10	10	10	10	10	1	0	0	0	0	6300	1	1	1	0	0	0	0	1	0	0	1	0	0	0	0	0	0	0	0	0	12	0	0	4	0	3
101	70	0	3	5	0	90	25.3331	44.1024	15	12	1	2	8	10	10	10	10	2	1	1	2880	0	6020	2	2	1	0	0	0	0	0	1	0	0	1	0	0	0	0	1	0	0	0	0	0	2880	0	0	0
102	65	0	2	3	0	95	27.5862	37.3161	15	11	1	2	9	10	10	10	3	2	1	1	840	0	5040	2	2	1	1	1	1	0	1	0	1	0	1	0	0	0	0	0	0	0	0	12	0	840	4	0	3
103	67	1	2	5	0	102.5	28.2828	30.8783	26	12	0	2	4	10	10	10	10	2	1	1	1920	0	2380	2	2	1	0	0	0	0	0	0	0	0	0	0	0	0	0	0	0	0	0	12	0	2280	4	0	3
104	72	1	2	1	0	90	24.8889	28.2271	16.5	20	0	1	4	10	10	10	10	2	1	1	0	2520	4200	2	2	1	0	0	0	0	0	0	0	0	1	0	0	0	0	0	0	0	0	0	0	2520	0	0	0
105	70	0	2	4	1	97	29.7778	43.1491	24	12	1	2	9	10	10	10	10	3	1	2	960	840	3920	1	0	0	0	1	0	0	0	1	0	0	0	0	0	0	0	1	0	0	0	12	0	3060	4	0	3
106	78	1	3	1	0	86	23.6652	19.4935	23.5	13	0	2	7	10	10	10	10	3	1	2	0	4480	2100	2	1	0	0	1	0	0	0	0	0	0	1	0	0	0	0	0	0	0	0	0	0	4760	0	0	0
107	65	0	2	3	1	102	27.6803	45.9433	13.5	11	1	2	10	10	10	10	10	3	1	2	3600	0	2380	1	1	0	0	0	0	0	1	0	0	0	1	0	0	0	0	0	0	0	0	3	0	4080	2	0	1
108	70	0	2	1	0	86	21.5045	35.5507	20	9	1	2	11	10	10	10	1	3	1	2	3360	0	840	1	0	1	0	1	0	0	0	0	0	0	0	0	0	0	0	0	1	0	0	0	88	3600	0	0	0
109	61	0	2	2	0	96	27.3923	43.3933	19	13	1	2	8	10	10	10	10	2	1	1	240	280	5040	2	0	0	1	1	0	0	1	0	0	0	0	0	1	0	0	0	0	0	0	0	88	1080	0	0	0
110	60	0	2	3	0	91.8	26.0076	39.892	17.2	10.1	1	2.9	10	10	10	10	9.3	1	0	0	0	0	4046	1	2	1	0	0	0	0	0	0	0	0	0	0	0	0	0	0	0	0	0	0	88	0	0	0	0
111	66	0	2	3	0	106	30.2978	47.0228	18	9	2	5	12	10	10	10	10	2	1	1	2160	0	3920	2	1	1	1	1	1	1	1	0	0	0	0	1	0	0	0	1	0	0	0	12	0	2160	4	0	3
112	70	0	2	1	0	100	27.8488	41.1742	20	11	1	2	9	10	10	10	10	1	0	0	0	0	2100	2	1	1	0	0	0	0	0	0	0	0	0	0	0	0	0	0	0	0	0	0	88	0	0	0	0
113	80	1	2	2	0	82	20.4467	18.1032	16	4	2	9	18	10	5	0	0	1	0	0	0	0	6300	2	2	0	0	0	0	0	0	0	0	0	0	1	1	1	0	1	0	0	0	0	0	0	0	0	0
114	60	1	2	1	0	92	29.1363	29.9617	27	14	1	2	5	10	10	10	10	3	1	2	7200	0	3360	2	2	1	0	1	0	0	0	0	0	0	0	0	0	0	0	0	0	0	0	12	0	7200	4	0	3
115	66	0	2	4	0	102	27.1607	42.2607	17	9	2	2	9	10	10	10	10	2	1	1	1440	0	6230	2	2	1	1	0	0	0	0	0	1	0	0	0	0	0	0	0	0	0	0	12	0	1440	4	0	3
116	63	0	2	1	1	90	25.7812	42.775	21.5	14	1	9	2	10	10	10	10	1	0	0	1440	0	4690	1	1	1	0	0	0	0	0	0	0	0	0	0	0	0	0	0	0	0	0	0	88	1600	0	0	0
116	60	0	1	3	0	94	28.5685	46.5419	16	10	2	2	10	10	10	10	10	2	1	1	0	0	4046	2	1	0	0	1	0	0	0	0	0	0	1	0	1	0	0	1	0	0	0	12	0	0	4	0	3
118	70	1	2	4	1	91.8	24.4444	34.1184	23	11	0	1	7	10	10	10	10	2	1	1	960	0	4760	2	1	0	0	0	0	0	1	0	0	0	1	0	0	0	0	1	0	0	0	0	0	960	0	0	0
119	66	1	2	4	1	100	29.865	32.5751	27	12	0	2	8	10	10	10	10	1	0	0	160	0	6230	1	1	0	0	0	0	0	0	1	0	0	1	0	0	0	0	0	0	0	0	0	1	160	0	1	0
120	82	1	1	3	1	83	21.4996	24.7575	20	5	1	3	13	10	10	10	10	2	1	1	960	0	3920	1	2	0	0	0	0	0	0	0	0	0	1	0	1	0	0	1	1	0	0	12	2	2640	4	1	3
121	71	0	2	4	0	98	25.1096	42.6481	17	8	0	3	10	10	10	10	10	2	1	1	240	840	4060	2	0	1	0	1	0	0	0	0	0	0	0	0	0	0	0	0	0	0	0	4	88	1640	2	0	1
122	62	0	2	4	0	87	22.2222	40.1516	13.5	9	0	2	7	10	10	10	10	3	1	2	6720	0	6860	1	1	0	1	0	0	0	0	0	0	0	1	0	0	0	0	0	0	0	0	0	0	10080	0	0	0
123	67	0	2	4	0	84	21.6682	35.3403	9.5	13	0	2	10	10	10	10	10	1	0	0	0	0	6230	1	0	0	1	0	0	0	0	0	1	0	0	0	0	0	0	0	0	0	0	12	0	120	4	0	3
124	65	1	1	4	0	84	23.2133	25.9962	11	10	0	3	10	10	10	10	10	2	1	1	0	840	5530	1	1	1	1	0	1	0	0	0	0	0	0	0	0	0	0	0	0	0	0	4	0	840	2	0	1
125	75	1	2	5	0	98	24.6292	23.4181	25.5	13	0	2	8	10	10	10	10	2	1	1	160	840	4690	2	2	0	0	0	0	0	0	0	0	0	0	0	0	1	0	1	0	0	1	0	0	1000	0	0	0
126	90	0	1	4	0	67	16.0256	30.8873	10	7	2	5	18	10	10	10	2	1	0	0	0	0	7700	2	1	0	0	0	0	0	0	0	0	0	0	1	1	1	0	0	0	0	0	0	0	0	0	0	0
127	66	0	1	1	1	50	18.2615	23.3012	14	7	1	4	14	10	6	0	0	3	1	2	18480	0	840	1	1	1	0	0	0	0	0	0	0	0	1	0	0	0	0	0	0	0	0	0	0	18480	0	0	0
128	77	1	2	5	0	86	20.8331	19.0433	12	7	1	2	8	10	10	10	10	2	1	1	1200	0	5460	2	2	1	0	0	0	0	0	0	0	0	1	0	0	0	0	0	0	0	0	12	0	2100	4	0	3
129	63	0	2	4	1	94	25.2801	37.6804	12	10	2	2	7	10	10	10	10	2	1	1	160	0	5320	2	0	0	0	0	0	0	1	0	0	0	1	0	0	0	0	0	0	0	0	2	0	720	2	0	1
130	73	0	2	1	1	98	26.2031	43.0255	18	9	0	2	8	10	10	10	10	2	1	1	480	720	5460	1	1	0	1	0	0	0	1	0	0	0	1	0	0	0	0	0	0	0	0	12	0	1200	4	0	3
131	69	0	2	5	0	87	21.6682	39.892	8.5	12	2	2	10	10	10	10	10	1	0	0	0	0	4046	2	1	1	1	1	0	0	0	0	0	0	1	0	0	0	0	0	0	0	0	0	88	0	0	0	0
132	63	0	2	4	0	94	26.2295	43.6335	22	11	0	1	6	10	10	10	10	2	1	1	1440	0	6230	2	2	0	0	0	0	0	0	0	1	0	0	0	0	0	0	0	0	0	0	0	0	1440	0	0	0
133	73	0	3	4	0	91.8	26.9338	34.9098	32	5	1	3	10.5	1	1	1	0	3	1	1	1920	840	6090	2	1	0	0	1	0	0	0	0	0	0	0	0	0	0	0	0	0	0	0	2	0	3000	2	0	1
134	73	0	2	3	1	102	27.295	45.4253	12	11	2	2	9	10	10	1	0	2	1	1	480	80	3920	1	0	0	0	0	0	0	0	0	0	0	1	0	0	1	0	0	0	0	1	0	0	680	0	0	0
135	68	1	3	5	0	108	31.2213	37.3099	28	8	1	5	12	10	10	4	0	2	1	1	240	0	3780	1	2	1	1	1	0	0	0	0	0	0	1	0	1	0	0	0	0	0	0	12	0	800	4	0	3
136	89	1	2	4	1	125	28.8995	32.1665	25	6	1	3	14	10	10	7	0	1	0	0	240	280	4046	0	0	0	1	0	1	0	0	0	0	0	1	1	1	0	0	1	0	0	0	6	0	520	3	0	2
137	68	0	2	3	1	102	28.1943	43.9866	10	8	0	2	10	10	10	10	0	3	1	2	4800	420	3780	1	2	0	1	0	0	0	0	0	0	0	1	0	0	0	0	0	0	0	0	0	0	5620	0	0	0
138	87	0	2	4	0	85	19.7724	31.1756	11	5	0	6	19	10	10	10	5	1	0	0	0	0	7000	1	1	1	0	0	0	0	0	0	0	0	1	1	1	0	0	1	0	0	1	12	0	0	4	0	3
139	76	0	2	4	0	72	62.435	40.6719	11	19	1	9	20	10	10	10	2	1	0	0	0	0	6720	2	2	0	0	0	0	0	0	0	1	0	0	0	0	0	0	1	0	0	0	8	2	0	3	1	2
140	80	0	2	3	1	87	22.2137	32.2728	16	9	0	3	10	10	10	7	0	2	1	1	480	0	4200	2	2	1	1	1	1	0	0	1	0	0	1	0	1	0	0	1	0	0	0	0	6	1200	0	3	0
141	73	0	3	4	0	103	27.295	43.5139	13.5	6	0	3	17	10	6	3	0	2	1	1	1440	560	3150	1	2	0	1	0	0	0	0	0	0	0	0	1	0	0	0	0	0	0	0	1	0	2000	2	0	1
142	67	0	1	4	0	120	39.2622	48.6358	21.5	9	1	2	11	10	10	10	0	1	0	0	0	0	4690	1	2	1	1	1	0	0	0	0	0	0	0	0	0	0	1	0	0	0	0	0	88	560	0	0	0
143	72	0	2	4	0	91.8	17.2207	34.0072	8.5	12	0	9	20	10	10	6	1	3	1	2	960	0	4690	2	1	1	0	0	0	0	0	0	1	0	0	0	0	0	0	0	0	0	0	3	0	3120	2	0	1
144	76	0	2	3	1	89	22.9592	41.0324	13	11	2	2	9	10	10	10	1	1	0	0	240	0	5880	2	1	1	0	1	1	0	0	0	0	0	0	0	0	0	0	0	0	0	0	12	0	420	4	0	3
145	69	0	2	4	0	112	35.5556	44.4444	12.5	9	2	3	10	10	10	10	1	3	1	2	3840	1680	5460	1	2	1	0	0	0	0	1	0	0	0	0	0	0	0	0	0	0	0	0	12	0	5520	4	0	3
146	68	0	2	3	0	98	30.6667	43.5139	12	9	0	4	12	10	10	10	2	2	1	1	2400	0	5460	2	2	1	1	1	0	0	0	0	0	0	1	0	0	0	0	0	0	0	0	2	0	2960	2	0	1
147	68	0	3	5	0	97	27.8293	45.3195	18	8	1	4	10	10	10	10	2	3	1	2	1920	1800	6230	2	1	1	1	1	0	0	0	0	0	0	0	1	0	1	0	0	0	0	1	12	0	3920	4	0	3
148	60	0	2	5	1	92	24.841	43.2717	18	11	0	2	8	0	10	10	2	3	1	2	2880	0	4760	1	1	0	0	0	0	0	0	0	0	0	0	0	0	0	0	0	0	0	1	0	88	3060	0	0	0
149	72	0	2	4	0	98	25.6408	43.6335	13	9	2	3	8	10	10	10	2	3	1	2	2400	280	5460	2	2	1	1	1	1	0	0	0	0	0	1	0	1	0	0	0	0	0	0	6	0	3380	3	0	2
150	73	0	1	3	0	112	27.7212	40.7448	13.5	8	0	3	10	10	10	10	10	1	0	0	0	0	5880	2	1	1	0	0	0	0	1	0	0	0	1	0	0	0	0	0	0	0	0	12	0	0	4	0	3
151	66	0	2	1	1	90	27.5918	41.8627	18	11	0	3	10	10	10	10	5	3	1	2	6000	0	1680	1	0	1	0	1	0	1	0	0	0	0	1	0	0	0	0	0	0	0	0	12	0	6000	4	0	3
152	70	0	1	4	0	98	25.5594	41.9966	12.5	11	1	4	11	10	10	10	2	2	1	1	960	0	5040	2	0	1	0	0	0	0	0	0	0	0	0	0	0	0	0	0	0	0	1	0	0	960	0	0	0
153	71	0	2	4	1	99	28.229	41.3145	11	15	0	2	8	10	10	3	3	2	1	1	1920	0	6230	2	2	1	0	1	0	0	1	1	0	0	1	0	1	0	0	0	0	0	0	12	7	2220	4	3	3
154	70	0	2	3	1	100	26.8136	42.5201	25	11	1	2	6	10	10	10	3	3	1	2	4800	0	6230	2	2	0	1	0	0	0	0	0	0	0	1	0	1	0	0	0	0	0	0	12	0	4800	4	0	3
155	76	0	3	5	1	108	32.8933	46.6393	16.5	10	1	2	8	10	10	10	3	3	1	2	6000	0	4480	1	2	0	1	1	0	0	0	0	0	0	0	0	0	0	0	0	0	0	0	2	0	6000	2	0	1
156	63	0	2	3	0	95	29.4174	45.3195	14	11	1	2	10	10	10	10	3	3	1	2	9600	560	2240	2	1	0	0	1	0	0	0	0	0	0	1	0	0	0	0	0	0	0	0	0	0	10400	0	0	0
157	75	0	2	4	0	91.8	25.3695	44.3313	17.5	7	1	3	11	10	10	5	3	1	0	0	0	0	4550	2	2	1	0	0	0	0	1	0	1	0	1	0	0	0	0	0	0	0	0	12	0	120	4	0	3
158	76	0	2	5	1	87	24.8742	34.2383	10.5	8	0	2	8	10	10	10	3	2	1	1	960	0	4830	2	2	1	0	0	0	0	1	0	0	0	1	0	0	0	0	0	0	0	0	12	0	1020	4	0	3
159	68	0	2	4	0	97	27.5862	38.3821	14	10	1	2	9	10	10	10	3	1	0	0	480	0	3780	2	2	1	1	1	1	0	1	0	1	0	1	0	0	0	0	0	0	0	0	12	0	480	4	0	3
160	62	0	2	5	1	90	21.0282	44.8885	17	14	2	2	10	10	10	10	3	2	1	1	1920	0	6090	2	0	0	0	0	1	0	0	1	0	0	0	0	0	0	0	0	0	0	0	12	0	2480	4	0	3
161	72	0	2	5	0	104	29.9643	44.8885	15	8	2	4	11	10	10	10	3	2	1	1	1200	0	3780	2	0	0	0	0	0	0	1	0	0	0	0	0	0	0	0	0	0	0	0	0	0	1200	0	0	0
162	71	0	2	5	0	92	26.9139	43.9866	22	11	1	2	9	10	10	10	5	1	0	0	0	0	6300	2	0	1	1	1	0	0	0	0	0	0	1	0	0	0	0	0	0	0	0	12	0	0	4	0	3
163	71	0	3	1	0	89	23.4566	43.5139	16	13	1	2	8	10	10	10	10	3	1	2	6720	0	3360	2	1	1	0	0	0	0	0	1	0	0	1	0	0	0	0	1	0	0	0	0	0	6720	0	0	0
164	76	0	2	1	1	78	22.8269	40.4512	16	13	0	2	7	10	10	10	3	3	1	2	3600	0	2590	2	2	1	0	1	0	0	1	0	0	0	0	0	0	0	0	0	0	0	0	12	0	4860	4	0	3
165	75	1	2	5	1	89	21.9187	32.372	22	0	2	3	13	10	10	10	3	2	1	1	0	1680	5460	1	2	1	1	1	1	0	0	0	0	0	1	0	1	0	0	1	0	0	0	12	2	1680	4	1	3
166	80	1	3	5	1	89	23.1084	38.3521	25	8	1	3	12	10	10	4	3	2	1	1	0	1120	4690	2	1	0	0	0	0	0	1	1	0	0	0	0	1	0	0	0	0	0	0	6	0	1120	3	0	2
167	71	0	2	4	0	100	28.4529	39.892	15	8	1	3	11	10	10	4	3	3	1	2	3600	0	4760	1	0	0	0	0	0	0	0	0	1	1	0	0	0	0	0	0	0	0	0	1	0	3600	2	0	1
168	63	0	3	5	0	104	35.4606	47.4887	16	8	1	2	9	10	10	10	3	2	1	1	1920	0	2380	1	0	0	0	1	0	0	0	0	0	0	0	0	0	0	0	0	0	0	0	1	1	2040	2	1	1
169	74	1	2	5	0	86	22.8928	24.7575	28	6	0	2	7	10	10	10	3	2	1	1	960	0	5460	1	1	0	0	0	0	0	0	0	0	0	1	0	0	0	0	0	0	0	0	3	0	960	2	0	1
170	63	0	2	4	0	97	27.5862	43.2717	12.5	9	0	3	7	10	10	10	3	2	1	1	2400	0	4200	2	1	1	0	0	0	0	0	0	0	0	1	0	0	0	0	0	0	0	0	12	0	2400	4	0	3
171	74	0	2	5	0	118	73.7473	46.345	16.5	5	0	3	15	10	10	10	3	1	0	0	0	0	5040	2	2	0	0	0	0	0	0	0	0	0	1	0	1	0	0	0	0	0	0	6	0	0	3	0	2
172	66	0	2	5	0	91.8	22.0741	33.5331	16	7	1	3	13	10	10	9	3	2	1	1	2400	0	3920	1	0	0	1	0	0	0	0	0	1	0	1	0	0	0	0	0	0	0	0	12	0	2700	4	0	3
173	79	0	3	4	1	96	26.0226	36.1639	12.5	7	2	5	14	10	10	3	4	3	1	2	4800	0	4200	2	2	1	0	1	0	0	1	0	0	1	1	0	1	1	1	0	0	0	0	12	1	4800	4	1	3
174	65	0	2	5	0	94	26.0076	38.8867	13	12	1	2.9	10	10	10	10	9.3	1	0	0	0	0	4046	2	1	1	0	0	0	0	0	0	0	0	0	0	0	0	0	0	0	0	0	0	#NULL!	0	0	0	0
175	63	0	2	1	0	75	20.545	35.5507	15	10	1	2	7	10	10	10	10	3	1	2	5040	0	5040	1	0	0	0	0	0	0	0	0	0	0	0	0	0	0	0	0	0	0	0	0	0	5040	0	0	0
176	72	0	2	4	0	98	27.9707	35.9625	14.5	7	2	2	10	10	10	10	10	1	0	0	0	0	4760	1	1	0	1	0	0	0	0	0	0	0	0	0	0	0	0	0	0	0	0	12	0	0	4	0	3
177	76	1	2	1	0	96	26.6389	32.7758	27	14	0	2	6	10	10	10	10	3	1	2	21120	0	1680	1	1	0	0	0	0	0	0	0	0	0	0	0	0	0	0	0	0	0	0	0	0	21600	0	0	0
178	70	0	2	2	0	78	20	38.0355	11.5	18	0	1	6	10	10	10	4	2	1	1	2400	0	6230	2	1	0	0	0	0	0	1	0	0	0	1	0	0	0	0	0	0	0	1	0	0	2680	0	0	0
179	71	0	2	3	1	102	42.0558	49.0545	16	7	1	4	19	10	10	10	4	2	1	1	1200	0	6300	2	1	1	1	1	0	0	1	0	0	0	1	1	0	0	0	0	0	0	0	12	1	1760	4	1	3
180	64	0	2	4	1	104	37.6157	47.671	14	8	1	4	9	10	10	10	4	3	1	2	5760	0	2100	2	1	0	0	1	0	0	1	0	0	0	1	0	0	0	0	0	0	0	0	12	0	6660	4	0	3
181	62	0	2	5	0	89	25.711	44.8885	24	11	0	1	5	10	10	10	4	2	1	1	2400	0	3780	1	2	0	0	0	0	0	0	0	0	0	0	0	0	0	0	0	0	0	0	0	0	2460	0	0	0
182	65	0	2	4	0	87	21.7014	39.5331	12.5	12	2	2	9	10	10	10	4	1	0	0	0	0	5460	2	1	0	1	1	0	0	0	0	1	0	0	0	0	0	0	0	0	0	1	12	0	0	4	0	3
183	73	1	3	4	0	91.8	26.0076	34.3566	17.2	10.1	1	2	12	10	10	10	4	2	1	1	0	720	4200	2	1	1	1	1	0	0	0	0	0	0	0	0	0	0	0	0	0	0	0	12	0	720	4	0	3
184	73	1	3	5	1	98	27.2817	29.9617	26	11	1	4	9	10	10	10	5	3	1	2	5760	2520	4690	2	2	1	1	1	0	0	0	0	0	0	1	0	0	0	0	0	0	0	0	0	1	8520	0	1	0
185	68	0	1	1	0	91.8	23.1457	41.3145	9.5	7	2	4	17	10	10	10	5	2	1	1	2400	0	4760	1	0	0	1	0	0	0	1	0	1	0	1	0	0	0	0	0	0	0	0	12	0	2480	4	0	3
186	69	1	2	4	0	108	29.6173	37.913	17	9	1	2	10	10	10	10	5	3	1	2	3600	0	4200	2	1	0	0	1	0	0	0	0	1	0	1	0	0	0	0	0	0	0	0	6	0	3840	3	0	2
187	69	0	2	3	0	97	25.7778	41.5912	10	10	1	3	10	10	10	10	5	2	1	1	1200	0	3920	2	2	1	1	0	0	0	0	0	0	0	0	0	0	1	0	0	0	0	0	12	0	1360	4	0	3
188	81	0	2	4	0	96	24.0344	42.6481	15	8	0	3	11	10	10	10	2	1	0	0	0	0	6300	1	0	1	0	1	1	0	0	0	0	0	0	0	0	0	0	0	0	0	0	12	3	0	4	3	3
189	81	1	2	1	0	79	19.6752	16.0392	17	5	2	9	18	10	5	0	0	1	0	0	0	0	6300	1	2	0	0	0	0	0	0	0	0	0	0	1	1	1	0	1	0	0	0	0	0	0	0	0	0
190	61	0	2	3	1	118	33.0717	48.3788	14	7	1	2	10	10	10	10	5	3	1	2	9600	400	3780	2	2	0	1	0	0	0	1	0	0	0	0	0	0	0	0	0	0	0	0	12	0	10540	4	0	3
191	76	1	2	4	0	104	25.8645	35.017	20	12	1	2	9	10	10	10	5	2	1	1	0	800	4760	2	2	1	0	0	0	0	0	0	0	0	0	0	0	0	0	1	0	0	0	5	0	800	2	0	1
192	70	0	3	4	1	87	21.1073	41.3145	17	9	1	3	10	10	10	10	5	3	1	2	3600	560	3920	2	1	1	0	0	0	0	0	0	0	0	0	0	1	0	0	0	0	0	0	0	0	4400	0	0	0
193	67	1	1	5	0	79	21.58	18.5801	16	9	0	3	11	10	10	5	5	2	1	1	480	0	3780	1	1	0	0	0	0	0	1	0	0	0	0	0	0	0	0	0	0	0	0	0	0	660	0	0	0
194	64	0	2	3	1	104	25.9695	41.0324	15.5	8	2	3	13	10	10	10	5	2	1	1	2400	0	2380	1	2	1	1	1	0	0	1	0	0	0	1	0	0	0	0	0	0	0	0	12	0	2680	4	0	3
195	73	0	2	4	0	78	23.3465	41.8627	12	9	2	2	10	10	10	10	5	1	0	0	400	0	4200	1	2	1	1	0	0	0	0	0	1	0	1	0	0	0	0	0	0	0	0	12	0	400	4	0	3
196	77	0	2	4	1	103	29.7778	41.5912	17	8	2	3	13	10	10	10	6	2	1	1	2400	0	6230	2	1	1	0	1	0	1	1	0	0	0	0	0	0	0	0	0	0	0	0	12	0	2400	4	0	3
197	65	0	2	3	0	96	25	43.0255	21.5	8	0	1	7	10	10	10	6	3	1	2	12000	0	5320	2	0	0	0	0	0	0	0	1	0	0	0	0	0	0	0	0	0	0	0	0	0	12000	0	0	0
198	60	0	2	5	0	94	29.0551	43.8698	16	12	0	1	6	10	10	10	6	3	1	2	8400	1200	4690	2	0	0	0	0	0	0	0	0	0	0	0	0	1	0	0	0	0	0	0	0	88	9600	0	0	0
199	60	0	2	5	0	93	27.3034	45.1056	9	10	0	2	6	10	10	6	6	3	1	2	4800	0	3780	2	2	1	0	1	0	0	0	0	0	0	1	0	0	0	0	0	0	0	0	12	2	5040	4	1	3
200	71	0	2	4	0	99	29.6766	46.5419	15	9	0	4	12	10	10	10	8	1	0	0	0	0	4480	2	1	1	1	1	0	0	0	0	0	0	0	0	0	0	0	0	1	0	0	12	0	0	4	0	3
201	70	0	2	1	0	95	26.7405	38.8867	15	11	0	2	7	10	10	10	2	3	1	2	13440	0	1260	1	2	0	1	0	0	0	0	0	0	0	1	0	0	0	0	0	0	0	0	12	0	13680	4	0	3
202	67	0	2	4	1	110	31.9576	42.9007	10	8	1	4	10	10	10	10	6	3	1	2	3600	280	3010	1	1	1	0	0	0	0	1	0	0	0	1	0	1	0	0	1	0	0	0	3	0	4120	2	0	1
203	67	0	2	2	1	112	26.0262	40.4512	17	12	0	1	7	10	10	10	6	3	1	2	4800	0	1820	2	2	0	0	0	0	0	1	0	0	0	0	0	0	0	0	0	0	0	0	0	0	4880	0	0	0
204	64	0	2	3	1	98	23.5804	41.7276	12.5	8	1	2	13	10	10	10	6	2	1	1	2400	560	4200	2	1	0	0	0	0	0	1	0	0	0	1	0	0	0	0	0	0	0	0	3	1	2960	2	1	1
205	77	1	2	5	1	87	23.2791	25.9962	17.5	9	1	2	7	10	10	10	6	1	0	0	0	0	4550	0	0	0	1	1	0	0	0	0	0	0	0	1	0	0	0	0	0	0	0	12	0	560	4	0	3
206	73	1	3	4	0	86	21.8871	24.4327	26	5	1	3	9	10	10	5	7	3	1	2	2400	0	4690	2	1	0	1	0	0	0	0	0	1	0	0	0	0	0	0	1	0	0	0	2	0	3660	2	0	1
207	68	0	3	4	1	96	30.9627	41.8627	23	7	0	3	9	10	10	10	7	2	1	1	2400	0	5180	1	1	1	1	1	1	0	0	0	1	0	1	0	0	0	0	1	0	0	0	6	1	2960	3	1	2
208	73	0	2	1	1	97	22.2137	41.7276	13	5	2	4	16	10	10	10	7	2	1	1	2400	0	6090	2	1	1	1	1	0	0	1	0	0	0	1	0	1	1	0	1	0	0	0	12	1	2400	4	1	3
209	63	0	2	4	1	87	23.4429	41.8627	25	6	2	3	11	10	10	10	7	3	1	2	8400	0	4480	1	1	1	1	0	0	0	0	0	0	0	1	0	1	0	0	0	0	0	0	12	0	8560	4	0	3
210	76	1	2	3	1	96	25.157	30.6538	24	13	2	1	8	10	10	10	7	2	1	1	0	1200	4690	2	2	1	1	1	1	0	0	0	0	0	1	0	1	0	0	0	0	1	0	6	0	1760	3	0	2
211	68	0	2	3	0	91.8	23.266	43.3933	19	9	1	2	8	10	10	10	7	3	1	2	2880	840	5530	2	1	0	1	0	0	0	1	0	1	0	0	1	1	0	0	1	0	0	0	5	0	4420	2	0	1
212	64	1	3	5	1	90.5	24.4418	28.7412	20	13	1	2	5	10	10	10	10	1	0	0	0	0	6860	2	1	1	1	1	1	0	0	0	0	0	0	0	0	0	0	0	0	0	0	12	0	0	4	0	3
213	69	0	2	3	1	83	27.6787	38.3821	17	8	0	3	7	10	10	10	10	3	1	2	7680	0	3360	2	1	0	0	0	0	0	1	0	0	0	1	0	0	0	0	1	0	0	0	0	0	7680	0	0	0
214	74	0	3	4	0	87	21.6413	38.8867	32	8	1	2	11	10	10	10	7	2	1	1	0	840	3780	1	2	1	1	0	0	0	0	0	1	0	1	0	0	0	0	0	0	0	0	0	88	840	0	0	0
215	63	0	2	4	1	90	27.3852	44.2173	6.5	9	1	4	10	10	10	10	8	3	1	2	2400	0	3920	2	0	0	0	0	0	0	0	0	0	0	1	0	1	0	1	1	0	0	0	3	1	3120	2	1	1
216	70	1	2	4	0	91	24.2367	31.0999	19	10	2	2	7	10	10	10	8	3	1	2	2400	0	3780	2	2	0	0	0	0	0	0	0	1	0	0	0	0	0	0	0	1	0	0	3	2	3240	2	1	1
217	68	0	3	5	0	98	27.3034	44.8885	22	11	0	1	8	10	10	10	8	3	1	2	4800	0	3920	1	0	0	1	1	0	0	0	0	0	0	0	0	0	0	0	0	0	0	0	12	0	4900	4	0	3
218	68	0	2	3	0	102	32.8889	43.2717	16	9	2	2	9	10	10	10	8	2	1	1	1200	0	4200	1	2	1	1	1	0	0	0	0	0	0	1	0	0	0	0	1	0	0	0	4	0	1300	2	0	1
219	64	0	2	5	1	69	24.9989	39.6902	19	12	1	2	8	10	10	10	9	3	1	2	4800	180	3150	2	1	0	0	0	0	0	1	0	0	0	0	0	0	0	0	0	0	0	0	0	0	6380	0	0	0
220	65	1	2	4	0	87	21.9525	22.7052	22	15	0	1	6	10	10	10	9	3	1	2	6000	2160	3220	1	1	1	0	0	0	0	0	0	0	0	0	0	0	0	0	0	0	0	0	12	0	8160	4	0	3
221	72	1	2	4	0	96	26.7229	27.4251	16	13	1	1	7	10	10	10	9	2	1	1	480	840	6230	2	0	1	0	0	0	0	0	0	0	0	1	0	0	0	0	0	0	0	0	4	0	2300	2	0	1
222	76	0	2	5	0	95	24.5628	40.8893	13	11	0	2	9	10	10	10	9	3	1	2	4800	0	6230	2	1	0	0	0	0	0	0	0	1	0	0	0	0	0	0	0	0	0	0	12	0	4800	4	0	3
223	73	0	2	5	0	57	29.3333	42.9007	10	13	1	3	9	10	10	10	10	2	1	1	2400	0	6580	1	0	0	0	1	0	0	0	0	0	0	1	0	0	0	0	0	0	0	0	12	0	2680	4	0	3
224	68	0	1	5	1	91.8	20.1613	37.1305	7	9	0	2	9	10	10	10	10	1	0	0	0	0	7700	2	1	0	0	0	0	0	0	0	1	0	0	0	1	1	0	1	0	0	0	12	1	0	4	1	3
225	66	1	3	1	1	90	24.6094	27.4251	26	12	1	2	6	10	10	10	10	3	1	2	2400	240	1680	1	0	1	1	1	0	0	0	0	1	0	1	0	0	0	0	1	0	0	0	12	0	3120	4	0	3
226	64	0	2	4	0	99	27.78	44.7787	13	9	0	1	8	10	10	10	10	3	1	2	8400	1200	3080	2	2	0	0	0	0	0	0	0	0	0	1	0	0	0	0	0	0	0	0	0	0	10020	0	0	0
227	71	0	2	5	1	66	20.4061	34.9098	14	12	1	2	7	10	10	10	10	3	1	2	6000	0	2380	2	2	0	0	1	0	0	1	0	0	0	0	0	0	0	0	0	0	0	1	0	0	6300	0	0	0
228	67	1	2	3	1	97	28.1337	32.7758	24	10	1	3	8	10	10	10	10	3	1	2	9600	960	3220	2	2	1	0	1	0	0	0	0	0	0	0	0	1	0	0	1	0	0	0	6	2	10560	3	1	2
229	67	1	2	4	0	103	27.1816	34.4835	14.5	12	1	2	9	10	10	10	10	2	1	1	2400	0	5460	2	0	0	1	0	0	0	0	0	0	0	0	0	0	1	0	0	0	0	0	1	0	2800	2	0	1
230	68	0	2	5	1	84	28.1479	39.2135	16	6	0	3	7	10	10	10	10	1	0	0	0	0	5530	2	1	0	0	0	0	0	1	0	0	0	1	0	0	0	0	1	0	0	0	0	0	0	0	0	0
231	79	1	3	5	0	87	23.6652	21.9597	22.5	12	0	2	7	10	10	10	10	3	1	2	0	4480	4690	2	2	0	0	1	0	0	0	0	0	0	1	0	0	0	0	0	0	0	0	0	0	4760	0	0	0
232	67	1	2	5	0	94	22.9854	25.6951	20	10	0	3	7	10	10	10	10	2	1	1	1200	1680	6090	1	1	1	0	0	0	1	0	0	0	0	0	0	0	0	0	0	0	0	0	4	0	2880	2	0	1
233	64	0	3	5	0	104	28.3632	44.2173	18	8	0	1	8	10	10	10	10	3	1	2	9600	0	3780	2	2	0	0	0	0	0	0	0	0	0	0	0	0	0	0	0	0	0	0	0	0	10720	0	0	0
234	81	1	2	4	1	86	19.1406	22.3367	16	10	0	2	9	10	10	10	10	2	1	1	0	0	3990	1	2	0	0	0	0	0	1	0	0	0	0	0	0	0	0	0	0	0	0	0	0	1680	0	0	0
235	72	1	3	4	0	84	22.0187	20.3579	22.5	14	1	1	7	10	10	10	10	2	0	0	0	600	4480	2	2	1	1	0	0	0	0	0	0	0	0	0	0	0	0	0	0	0	0	6	0	600	3	0	2
236	68	0	2	4	1	94	31.2603	48.205	16	7	2	2	11	10	10	10	10	1	0	0	0	0	7140	1	0	1	1	1	0	0	1	0	0	0	1	0	0	0	0	0	0	0	0	12	0	0	4	0	3
237	68	1	2	1	0	101	27.5482	29.7246	27	14	0	2	4	10	10	10	10	3	1	2	5760	0	2100	1	1	1	0	0	0	0	0	0	0	0	0	0	0	0	0	0	0	0	0	12	0	6240	4	0	3
238	71	0	2	1	0	94	27.884	44.5567	17	10	2	2	10	10	10	10	10	1	0	0	0	0	6300	2	1	1	1	1	0	0	1	0	0	0	0	0	0	0	0	0	0	0	0	0	88	0	0	0	0
239	77	0	2	5	1	78	21.2763	31.7351	16.5	9	0	2	8	10	10	10	10	3	1	2	9600	0	2380	2	1	0	0	0	0	0	1	0	0	0	1	0	0	0	0	0	0	0	0	12	0	9800	4	0	3
240	68	0	2	4	1	86	21.842	42.5201	19	13	1	3	6	10	10	10	10	3	1	2	9600	0	1680	1	0	0	1	0	0	0	0	0	0	0	0	0	1	0	0	0	0	0	1	2	0	10000	2	0	1
241	70	0	2	4	0	95	27.5735	42.775	14	5	0	3	1	10	10	10	10	2	1	1	2400	560	6230	1	2	0	1	0	0	0	0	0	0	1	0	0	0	0	0	1	0	0	0	4	0	2960	2	0	1
242	70	0	2	1	0	98	31.9576	44.4444	17	14	1	2	9	10	10	10	10	2	1	1	2400	0	4200	1	1	1	1	1	0	0	0	0	0	0	1	0	0	0	0	0	0	0	0	12	0	2400	4	0	3
243	62	1	2	4	1	116	34.0176	38.3521	25	8	1	2	7	10	10	10	10	1	0	0	0	0	3780	2	2	0	0	1	0	0	0	0	0	0	1	0	1	0	0	1	0	0	0	0	0	0	0	0	0
244	73	0	2	4	1	104	26.8425	42.1292	14	13	1	1	8	10	10	10	10	2	1	1	2400	300	6300	2	2	1	1	0	0	0	1	0	0	0	1	0	0	0	0	0	0	0	0	2	0	2700	2	0	1
245	66	0	1	4	0	103	31.7864	45.5304	16	9	1	2	10	10	10	10	10	3	1	2	4080	5040	840	1	1	0	0	0	0	0	0	0	1	0	1	0	0	0	0	0	0	0	0	2	0	9120	2	0	1
246	66	0	2	3	0	77	21.6263	36.9423	14	9	1	2	7	10	10	10	10	3	1	2	3600	0	5040	1	2	0	0	0	0	0	0	0	0	0	0	0	0	0	0	0	0	0	0	0	0	3600	0	0	0
247	65	1	3	4	1	92	25.3906	28.2271	25	11	1	2	6	10	10	10	10	2	1	1	2160	240	1680	1	0	1	1	1	0	0	0	0	1	0	1	0	0	0	0	1	0	0	0	12	0	2800	4	0	3
248	73	1	2	4	1	103	28.4998	28.2271	24	14	1	3	8	10	10	10	10	1	0	0	0	0	6860	2	1	0	0	1	0	0	0	0	0	0	1	0	1	0	0	0	0	0	0	12	0	0	4	0	3
249	76	0	2	1	0	102	31.5301	40.4512	15	5	1	5	13	10	10	0	0	2	0	0	0	600	6300	2	1	1	1	1	1	0	1	0	0	0	1	0	0	1	0	0	0	0	0	12	0	600	4	0	3
250	62	0	2	5	1	89	29.9688	40.5988	20	12	1	2	4	10	10	10	10	3	1	2	6720	0	2100	1	2	1	0	1	0	0	0	0	0	0	0	0	0	0	0	0	0	0	0	12	0	10080	4	0	3
251	65	0	2	2	0	96	29.1545	40.3022	13	12	1	2	8	10	10	10	10	3	1	2	3840	0	840	2	0	1	1	0	0	0	1	0	0	0	1	1	0	0	0	0	0	0	0	12	1	4680	4	1	3
252	71	1	2	5	0	98	25.1808	27.964	29	13	1	2	6	10	10	10	10	3	1	2	6720	0	1260	2	1	1	1	0	0	0	0	0	0	0	1	1	1	0	0	1	0	0	0	12	0	8120	4	0	3
253	60	0	2	4	1	90	26.3779	42.775	16	10	1	3	12	10	10	10	10	3	1	2	12960	0	4200	2	1	0	1	0	1	0	0	0	0	0	0	0	0	0	0	0	0	0	0	12	0	13320	4	0	3
254	66	0	2	5	0	87	24.623	41.7276	16	11	1	2	6	10	10	10	10	3	1	2	2400	720	3360	1	1	0	0	1	0	0	0	0	0	0	0	0	0	1	0	0	0	0	0	3	0	3400	2	0	1
255	69	1	2	4	0	91.8	24.1288	22.8863	28	10	1	2	7	10	10	10	10	3	1	2	2400	1200	2100	2	2	0	1	0	0	0	0	0	0	0	1	0	0	0	0	0	0	0	0	1	0	4300	2	0	1
256	74	0	3	4	1	80	23.74	41.8627	20	10	0	3	8	10	10	10	10	3	1	2	2400	960	4200	1	0	0	0	0	0	0	1	0	0	0	1	0	0	0	0	0	0	0	0	2	0	3560	2	0	1
257	66	0	2	3	1	91.8	27.2081	44.2173	20.5	13	2	1	6	10	10	10	10	2	1	1	2400	0	4200	0	2	1	1	1	0	0	1	0	0	0	1	0	0	0	0	0	0	1	0	4	0	2400	2	0	1
258	65	0	2	4	0	99	24.298	42.5201	23.5	9	1	1	9	10	10	10	10	3	1	2	7200	840	3780	1	2	0	0	0	0	0	0	0	0	0	0	0	0	0	0	0	0	0	0	0	0	8040	0	0	0
259	67	0	2	3	0	98	26.4072	45.2129	15	11	2	2	8	10	10	10	10	2	1	1	2400	480	4200	0	2	0	0	0	0	0	1	0	0	0	0	0	0	0	0	0	0	0	1	3	0	2880	2	0	1
260	78	0	3	5	1	87	25.0231	42.391	13	12	2	2	11	10	10	10	10	1	0	0	0	0	6720	2	2	1	1	1	1	0	1	0	1	0	1	1	0	0	1	0	0	0	0	12	0	0	4	0	3
261	74	0	1	3	0	100	29.1363	44.5567	8	8	0	4	10	10	10	10	0	2	1	1	1680	0	5040	2	2	1	0	1	1	1	0	1	0	0	0	0	0	1	0	0	0	0	0	12	1	1680	4	1	3
262	68	0	2	4	0	91.8	24.3948	37.8591	17	12	0	2	8	10	10	10	10	3	1	2	6000	0	840	2	2	0	1	0	0	0	0	0	0	0	1	0	0	0	0	0	0	0	0	12	0	6420	4	0	3
263	71	1	2	4	0	95	24.8889	29.7246	15.5	19	0	1	4	10	10	10	10	2	1	1	0	2520	4200	2	2	1	0	0	0	0	0	0	0	0	1	0	0	0	0	0	0	0	0	0	0	2520	0	0	0
264	66	0	3	4	1	91.8	26.1593	45.5304	19	12	1	3	9	10	10	10	10	3	1	2	2400	0	1680	2	2	0	1	1	1	0	0	0	0	0	0	0	1	0	0	1	0	0	0	12	1	3800	4	1	3
265	71	0	3	5	1	97	33.7774	48.205	14	10	1	3	9	10	10	10	10	3	1	2	10320	0	2520	2	1	1	0	1	1	0	1	0	0	0	0	0	0	0	0	0	0	0	0	12	0	11300	4	0	3
266	67	0	2	3	1	95	26.4024	39.0511	19	12	1	2	8	10	10	10	10	2	1	1	2400	280	1680	2	2	0	0	0	0	0	1	0	1	0	0	0	0	0	0	0	0	0	0	0	88	2980	0	0	0
267	60	0	2	3	0	106	39.407	47.7614	20	12	1	2	9	10	10	10	10	3	1	2	4800	80	2100	0	1	1	0	1	0	0	0	0	1	0	0	0	0	0	0	0	0	0	1	12	0	5720	4	0	3
268	72	0	2	5	0	93	24.262	42.391	14	13	1	1	8	10	10	10	10	3	1	2	3600	480	2940	1	0	1	0	0	0	0	0	0	0	0	0	0	0	0	0	0	0	0	0	12	0	4080	4	0	3
269	86	1	2	5	1	96	22.7732	27.1489	22	9	2	2	9	10	10	10	10	2	1	1	1440	0	4200	2	2	0	0	0	0	0	1	0	0	0	1	0	1	0	0	1	0	0	0	12	1	1940	4	1	3
270	65	1	1	5	0	96	23.9395	27.4251	20	8	0	2	9	10	10	10	10	3	1	2	4320	0	1260	1	2	0	0	0	0	0	0	0	0	0	1	1	0	1	0	0	0	0	0	0	0	4320	0	0	0
271	70	0	3	5	1	95	26.0417	43.9866	14	10	2	3	11	10	10	10	10	3	1	2	10560	0	420	2	1	1	1	0	0	0	1	0	0	0	0	0	1	0	0	0	0	0	0	12	0	10560	4	0	3
272	76	0	2	3	0	86	26.6586	37.3161	8	7	2	7	24	2	7	3	0	1	0	0	0	0	6300	2	1	0	0	0	1	0	1	0	1	0	0	0	0	0	0	0	0	0	0	2	0	0	2	0	1
273	70	0	1	3	0	85	22.8269	39.3742	16	7	1	4	12	10	10	10	0	3	1	2	6720	0	4200	2	1	1	1	1	0	0	0	0	1	0	1	0	0	0	0	0	0	0	0	12	1	6720	4	1	3
274	72	1	2	4	0	89	22.8625	28.2271	30	8	1	1	6	10	10	10	10	3	1	2	3600	280	1680	2	0	0	0	0	0	0	0	0	1	0	0	0	0	0	0	0	0	0	0	12	0	3880	4	0	3
275	71	0	2	4	1	102	28.7619	46.8323	20	10	0	2	7	10	10	10	10	2	1	1	2400	0	2520	2	2	0	0	1	0	0	0	0	0	0	1	0	1	0	0	0	0	0	1	6	0	2400	3	0	2
276	66	1	3	5	0	98	23.4236	28.7412	22	8	1	2	8	10	10	10	10	1	0	0	80	0	4200	2	1	0	1	0	1	0	0	0	0	0	0	0	0	0	0	0	0	0	0	6	0	80	3	0	2
277	66	0	2	3	1	78	20.8292	39.3742	16	9	0	1	8	10	10	10	10	3	1	2	7680	0	1260	2	1	0	0	0	0	0	1	0	0	0	1	0	0	0	0	0	0	0	0	0	0	7680	0	0	0
278	76	1	2	3	0	120	30.6155	37.3099	32	9	0	2	7	10	10	10	10	2	1	1	240	1120	2100	0	2	1	0	1	0	0	0	0	0	0	0	0	0	0	0	0	0	0	0	6	0	1360	3	0	2
279	66	1	2	5	1	92	23.8087	28.2271	23	12	0	3	9	10	10	10	10	2	1	1	1200	700	1680	2	2	1	0	0	0	0	0	0	0	0	1	0	0	0	0	0	0	0	0	10	0	1900	3	0	2
280	64	0	2	5	1	93	20.6905	35.5507	20	12	1	2	7	10	10	10	10	2	1	1	2400	0	4200	2	2	1	1	1	0	0	1	0	0	1	0	0	0	0	0	0	0	0	0	12	#NULL!	2400	4	0	3
281	66	0	3	5	1	91.8	22.6562	36.1639	20	8	1	2	8	10	10	10	10	3	1	2	2880	1080	4200	2	2	1	0	1	0	0	0	1	0	0	0	1	0	1	0	1	0	0	0	5	0	3960	2	0	1
282	74	1	2	4	0	91.8	22.49	25.3884	25	11	1	2	7	10	10	10	10	3	1	2	2880	1400	3780	1	2	1	0	0	1	0	0	0	0	0	1	0	0	0	0	0	0	1	0	1	0	4460	2	0	1
283	69	0	3	5	1	94	27.135	42.9007	12	9	2	2	9	10	10	10	10	3	1	2	2880	280	840	2	2	0	0	0	0	0	0	0	0	0	0	0	0	0	1	0	0	0	0	1	1	3580	2	1	1
284	75	0	1	5	0	103	29.9688	45.2129	7	7	0	4	10	10	10	10	0	1	0	0	0	0	6160	2	1	1	0	1	1	1	0	1	0	0	0	0	0	1	0	0	0	0	0	12	1	0	4	1	3
285	63	0	2	2	1	91.8	29.5525	48.2921	21	14	1	2	4	10	10	10	10	3	1	2	6720	0	2100	2	1	1	0	1	0	0	0	0	0	0	0	0	0	0	0	0	0	0	0	12	0	13440	4	0	3
286	63	1	2	4	1	100	28.8959	24.1014	18	9	1	1	7	10	10	10	10	2	1	1	1680	800	3500	1	1	1	0	1	0	0	1	0	0	0	1	0	0	0	0	0	0	0	0	6	0	2480	3	0	2
287	77	1	1	3	0	91.8	19.4322	24.1014	18.5	12	0	2	6	10	10	10	10	2	1	1	0	840	5040	2	2	0	1	0	0	0	0	0	1	0	0	0	0	0	0	0	0	0	0	0	0	840	0	0	0
288	61	0	2	4	0	96	30.0801	44.6681	20	7	0	2	10	10	10	10	10	3	1	2	7200	0	840	2	0	1	1	0	0	0	0	0	0	0	1	1	0	0	0	0	0	0	0	12	0	8460	4	0	3
289	67	0	2	5	0	104	30.1315	43.2717	12.5	13	1	1	10	10	10	10	10	3	1	2	2400	800	5040	2	2	1	0	1	0	1	0	0	0	0	1	0	0	0	0	0	0	0	0	12	0	3200	4	0	3
290	66	0	2	4	0	87	20.8889	35.9625	14	9	1	2	9	10	10	10	10	3	1	2	2400	240	4200	2	2	0	0	0	0	0	0	0	1	0	0	0	0	0	0	0	0	0	0	0	0	4320	0	0	0
291	64	1	2	3	0	87	26.8544	25.076	28	6	0	2	9	10	10	10	10	1	0	0	400	0	3780	2	1	1	0	1	0	0	0	0	0	0	0	0	0	0	0	0	0	0	0	12	0	400	4	0	3
292	71	0	1	4	0	91.8	24.9401	40.8893	14	13	0	3	9	10	10	10	10	2	1	1	2400	0	2100	2	2	1	0	1	0	0	0	0	0	0	0	0	0	0	0	0	0	0	0	12	0	2760	4	0	3
293	73	0	2	4	0	89	22.3596	42.5201	18.5	8	1	3	9	10	10	10	10	3	1	2	3360	0	1260	2	1	1	0	1	0	0	0	0	0	0	0	0	0	0	0	0	0	0	0	12	0	3480	4	0	3
294	62	0	1	3	0	76	22.3543	35.9625	8	11	0	2	9	10	10	10	10	3	1	2	3600	0	1680	1	1	0	1	0	0	0	0	0	0	0	1	0	0	0	0	0	0	0	0	12	0	4000	4	0	3
295	63	0	2	4	0	86	28.1479	43.9866	18.5	14	0	1	5	10	10	10	10	3	1	2	4800	160	3360	1	0	1	0	0	0	0	0	0	0	0	1	0	0	0	0	0	0	0	0	12	0	4960	4	0	3
296	73	0	2	4	0	69	26.0076	35.3403	20	14	1	2.9	10	10	10	10	9.3	1	0	0	0	0	4046	2	1	1	0	0	0	0	0	0	0	0	0	0	0	0	0	0	0	0	0	0	#NULL!	0	0	0	0
297	68	0	1	1	0	100	32.6945	43.8698	14.5	6	0	3	12	10	10	0	0	1	0	0	0	0	6720	1	0	1	1	1	0	0	0	0	0	0	0	0	0	0	0	0	0	0	0	0	0	0	0	0	0
298	91	1	3	5	0	82	23.74	27.964	11	6	1	5	14	10	10	10	0	1	0	0	0	0	7560	2	2	1	0	0	1	0	1	0	0	0	0	0	1	0	0	0	0	0	0	12	0	0	4	0	3
299	74	0	2	3	0	56	28.8889	42.391	11	15	1	3	9	10	10	10	10	3	1	2	3360	0	3360	2	2	0	0	1	0	0	0	0	0	0	1	0	0	0	0	0	0	0	0	12	0	3640	4	0	3
300	70	0	2	1	0	87	25.6837	41.1742	16	9	0	1	8	10	10	10	10	3	1	2	2400	160	2520	2	2	0	0	1	0	0	0	0	0	0	1	0	0	0	0	0	0	0	1	12	0	3680	4	0	3
301	67	0	2	1	1	91.8	23.3333	42.6481	20	12	2	2	7	10	10	10	10	3	1	2	3360	160	2520	1	2	0	0	0	0	0	0	0	1	1	0	1	1	0	0	1	0	0	0	13	0	4080	4	0	3
302	66	0	2	4	0	104	27.9085	44.4444	17	0	1	3	10	10	10	10	10	3	1	2	4800	0	2520	2	0	1	1	1	1	0	0	0	0	0	1	0	0	0	0	0	0	0	0	0	88	4960	0	0	0
303	70	1	2	1	1	91.8	22.5896	24.4327	24	11	0	2	9	10	10	10	2	3	1	2	11760	840	840	2	1	0	0	0	0	0	0	0	0	0	0	0	0	1	0	0	0	0	0	12	0	12600	4	0	3
304	74	1	2	4	0	76	20.6988	20.7734	25	9	2	3	10	10	10	10	10	1	0	0	0	560	6300	2	0	0	0	0	1	0	0	0	0	0	0	0	0	0	0	0	0	1	0	12	0	560	4	0	3
305	65	0	2	1	1	91.8	26.1593	44.8885	20	14	1	3	9	10	10	10	10	3	1	2	3360	0	1680	2	2	0	1	1	1	0	0	0	0	0	0	0	1	0	0	1	0	0	0	12	1	5040	4	1	3
306	64	0	2	4	0	112	33.5092	47.9404	17	18	2	1	7	10	10	10	10	2	1	1	2400	0	4200	2	1	1	0	1	0	1	0	0	0	0	1	0	0	0	0	1	0	0	0	12	1	2400	4	1	3
307	72	0	1	3	1	91.8	27.1111	44.2173	15	10	2	3	8	10	10	10	2	3	1	2	3360	0	2520	1	2	1	0	1	0	0	1	0	0	0	0	1	1	0	0	0	0	0	0	12	0	3920	4	0	3
308	64	0	2	4	0	97	25.3333	42.391	14	12	0	2	7	10	10	10	10	3	1	2	2400	0	1260	1	1	0	0	0	0	0	0	0	0	0	0	0	0	0	0	0	0	0	0	0	0	3120	0	0	0
309	64	0	2	1	1	91.8	27.7928	43.3933	21	10	1	3	8	10	10	4	1	3	1	2	13440	180	840	1	1	0	0	1	0	0	0	0	0	0	0	0	0	0	0	0	0	0	0	0	0	14180	0	0	0
310	72	1	2	5	1	87	23.3621	25.076	14	11	1	2	8	10	10	10	10	1	0	0	0	0	4200	2	1	1	1	0	0	0	1	0	0	0	0	0	0	0	0	0	0	0	0	12	0	480	4	0	3
311	69	0	2	1	0	91.8	24.4873	40.3022	21	10	0	3	9	10	10	10	2	2	1	1	1680	0	2100	2	0	1	0	0	1	0	0	0	0	0	0	0	0	0	0	0	0	0	0	0	0	2400	0	0	0
312	69	0	2	4	0	98	24.1437	38.2099	10.5	6	1	2	11	10	10	10	10	3	1	2	4800	0	2100	2	1	0	0	0	0	0	1	0	0	0	0	0	1	0	0	0	0	0	0	0	0	5640	0	0	0
313	74	0	2	1	0	97	21.7865	41.7276	15	12	1	2	9	10	10	10	2	2	1	1	1680	0	2940	2	1	0	1	1	0	0	0	0	0	0	0	0	0	0	0	1	0	0	0	12	0	2240	4	0	3
314	63	0	2	4	0	97	23.6128	43.3933	11	7	1	2	9	10	10	10	10	3	1	2	4320	280	2100	1	2	1	1	0	0	0	1	0	0	0	1	0	0	0	0	0	0	0	0	12	0	4600	4	0	3
315	70	0	2	1	1	92	33.7774	47.9404	15	11	1	3	9	10	10	10	10	3	1	2	11760	0	2520	2	1	1	0	1	1	0	1	0	0	0	0	0	0	0	0	0	0	0	0	12	0	12880	4	0	3
316	65	0	3	5	0	98	23.746	44.7787	12	12	1	1	7	10	10	10	10	2	1	1	0	720	1680	2	2	1	1	0	1	0	0	0	0	0	0	0	1	1	0	1	0	0	0	12	1	1200	4	1	3
317	70	1	2	3	0	89	19.4374	26.5826	22	13	1	2	6	10	10	10	10	3	1	2	3360	280	4200	2	0	0	0	1	1	0	0	1	0	0	1	1	0	0	0	1	0	0	0	7	0	4760	3	0	2
318	64	0	2	5	0	95	25.4767	39.5331	20	9	1	2	8	10	10	10	10	3	1	2	4800	0	840	1	1	1	0	0	0	0	0	0	0	1	1	0	0	0	0	1	0	0	0	12	1	6060	4	1	3
319	72	0	2	1	1	92	24.2439	34.6895	14	7	2	4	10	10	10	10	8	3	1	2	3360	0	4200	2	1	1	0	0	1	0	0	0	0	0	1	1	0	0	0	0	0	0	0	12	1	3600	4	1	3
320	74	0	2	4	1	100	27.2096	44.5567	9.5	12	2	4	15	10	10	3	4	1	0	0	0	0	7700	1	2	1	0	1	1	0	1	1	0	0	1	0	1	0	0	0	0	0	0	24	6	0	4	3	3
321	85	0	1	3	0	86	21.5291	27.2395	11	13	2	4	16	10	5	0	0	3	1	2	1680	0	4200	2	2	1	1	0	0	0	1	1	0	0	1	1	0	0	0	0	0	0	0	12	0	3360	4	0	3
322	72	0	2	3	1	98	33.7577	44.1024	14	7	2	4	9	10	10	10	0	2	1	1	1200	0	4200	2	1	0	0	0	0	0	1	0	0	0	0	0	0	0	0	0	0	0	0	12	1	1200	4	1	3
323	76	0	2	1	1	89	23.1111	34.6895	14	8	2	3	14	10	10	10	2	1	0	0	0	0	6300	2	2	0	0	0	0	0	0	0	1	0	0	0	0	0	0	0	0	0	0	12	0	0	4	0	3
324	91	1	2	1	0	91.8	19.3962	24.1014	15	8	0	2.7	20	10	10	2	0	3	1	2	120	1680	4200	2	2	0	0	0	0	0	1	0	0	0	1	0	1	0	0	0	0	0	0	0	0	3200	0	0	0
325	65	0	1	1	0	102	31.6822	46.0448	20	8	1	3	10	10	10	10	3	3	1	2	5040	0	4200	1	2	1	0	1	0	0	1	0	0	0	0	0	0	0	0	0	0	0	0	12	0	5760	4	0	3
326	69	0	2	3	1	109	30.5574	46.4438	18.5	7	1	4	10	10	10	1	0	3	1	2	2880	480	2520	2	2	1	0	1	1	0	0	0	0	0	1	0	0	0	0	0	0	0	0	4	0	3360	2	0	1
327	68	0	2	1	1	103	28.8314	45.4253	18	11	2	2	9	10	10	10	10	3	1	2	5040	0	4200	2	2	1	1	1	0	0	1	0	0	0	1	0	0	0	0	0	0	0	0	12	1	5600	4	1	3
328	65	0	2	3	1	91.8	27.7928	43.7521	20	9	1	3	8	10	10	4	0	3	1	2	9600	180	840	2	2	0	0	1	0	0	0	0	0	0	0	0	0	0	0	0	0	0	0	0	0	10340	0	0	0
329	61	0	2	3	1	98	21.0282	44.1024	18	15	2	2	10	10	10	10	3	3	1	2	3360	0	3360	2	1	0	0	0	1	0	0	1	0	0	0	0	0	0	0	0	0	0	0	12	0	4200	4	0	3
330	71	0	3	5	0	100	27.9577	44.6681	14	10	2	3	10	10	10	8	0	2	1	1	1200	0	3780	2	2	1	1	1	1	0	1	0	0	0	0	0	0	0	0	0	0	0	0	6	0	1200	3	0	2
331	62	0	2	1	0	92	28.999	44.6681	12	8	2	6	15	10	10	10	3	3	1	2	3360	0	4200	2	1	1	1	1	0	0	1	0	0	1	1	0	1	1	0	1	0	0	0	12	4	3600	4	3	3
332	74	0	2	5	1	98	24.7737	38.2099	14	8	1	4	14	10	10	7	0	1	0	0	0	0	4200	1	2	1	1	0	0	0	0	1	0	1	0	1	0	1	1	0	0	1	0	12	1	0	4	1	3
333	72	0	2	4	1	93	23.9224	40.4512	21	0	1	6	24	10	10	3	2	2	1	1	1680	0	4200	1	1	1	0	0	0	0	1	0	0	0	0	0	1	0	0	0	0	0	0	6	0	1920	3	0	2
334	74	1	2	5	0	96	23.0042	27.6967	16	6	0	3	70	10	10	10	0	3	1	2	10800	0	2100	0	0	0	1	0	0	0	1	0	0	0	1	0	1	1	0	1	0	0	0	0	0	11360	0	0	0
335	83	0	1	3	1	84	20.4789	33.5331	10	7	1	2.9	15	10	10	10	1	2	1	1	1120	0	6300	2	0	0	0	0	0	0	0	0	0	1	0	0	0	0	0	1	0	0	0	0	1	1400	0	1	0
336	62	0	3	4	1	91.8	43.9427	37.093	12	10.1	0	8	20	10	10	10	1	2	1	1	2400	0	4200	2	0	0	0	0	0	0	1	0	0	0	0	0	0	0	0	0	0	0	0	0	0	2480	0	0	0
337	70	0	2	3	1	98	42.0558	48.5506	17	8	1	4	19	10	10	10	4	2	1	1	1680	0	6300	1	2	1	1	1	0	0	1	0	0	0	1	1	0	0	0	0	0	0	0	12	1	2240	4	1	3
338	76	1	2	1	0	87	26.1719	34.3566	17.5	12	1	2	9	10	10	9	1	1	0	0	0	0	4046	2	1	0	0	0	0	0	0	0	0	0	0	0	0	0	0	0	0	0	0	0	88	0	0	0	0
339	78	1	3	1	1	91.8	22.6562	24.4327	18	7	1	3	8	10	10	10	2	2	1	1	0	0	5180	2	2	0	1	0	0	0	0	0	0	0	0	0	0	0	0	0	0	0	0	3	0	1120	2	0	1
340	70	0	2	4	0	100	26.635	43.0255	18	11	0	2	8	10	10	10	1	2	1	1	2400	0	3360	2	2	1	1	1	0	0	0	0	0	0	0	1	0	0	0	0	1	0	0	12	0	2720	4	0	3
341	64	0	2	1	1	91.8	19.5556	35.5507	20	10	1	2	7	10	10	10	10	3	1	2	8400	420	1960	2	0	0	0	1	0	0	0	0	0	0	0	0	0	0	0	1	0	0	0	0	2	9060	0	1	0
342	84	0	1	5	1	86	20.4789	35.1267	9	6	1	2.9	15	10	10	10	0	1	0	0	0	0	5600	2	0	0	0	0	0	0	0	0	0	1	0	0	0	0	0	1	0	0	0	0	1	0	0	1	0
343	73	0	2	3	0	103	29.3333	39.892	15	13	2	2	10	10	10	10	8	3	1	2	3360	240	1260	1	0	1	1	1	0	0	1	0	0	0	1	0	1	0	0	0	0	0	0	12	0	5280	4	0	3
344	69	0	2	3	0	117	38.6667	46.9279	15.5	13	0	1	5	10	10	10	1	1	0	0	0	0	5040	2	2	1	0	0	0	0	1	0	0	0	0	0	0	0	0	0	0	0	0	0	0	0	0	0	0
345	69	0	1	1	1	99	25.5132	34.0072	26	13	1	2	7	10	10	10	10	2	1	1	280	420	4200	2	0	0	0	1	1	0	0	0	0	0	1	0	0	0	0	1	0	1	0	2	2	1820	2	1	1
346	75	0	2	4	0	91.8	63.2674	41.1035	10	17	1	9	20	10	10	10	2	1	0	0	0	0	6720	1	2	0	0	0	0	0	0	0	1	0	0	0	0	0	0	1	0	0	0	8	2	0	3	1	2
347	71	0	2	1	1	83	22.3385	37.3161	10	11	2	2	10	10	10	10	10	3	1	2	5040	0	2940	1	1	1	0	1	1	0	1	0	0	0	1	0	1	0	0	1	0	0	0	12	1	5040	4	1	3
348	71	0	3	1	1	93	32.8933	45.3195	17	11	1	3	9	10	10	10	2	3	1	2	3360	0	2100	1	1	1	0	1	0	0	1	0	0	0	0	0	0	0	0	0	0	0	0	12	0	3600	4	0	3
349	60	0	2	1	0	91	29.0551	43.0255	17	14	0	1	6	10	10	10	6	3	1	2	11760	1200	1260	2	2	0	0	0	0	0	0	0	0	0	0	0	1	0	0	0	0	0	0	0	88	12960	0	0	0
350	73	0	2	5	1	91.8	27.1111	44.8885	14	9	2	3	8	10	10	10	2	2	1	1	2400	0	2520	2	0	1	0	1	0	0	1	0	0	0	0	1	1	0	0	0	0	0	0	12	0	2960	4	0	3
351	63	0	2	1	1	97	26.4463	36.7517	14	6	1	5	19	10	10	10	2	3	1	2	14400	0	2940	2	0	0	0	0	0	0	1	0	0	0	0	0	0	0	0	0	0	0	0	12	0	18720	4	0	3
352	73	0	2	4	1	94	23.9224	41.3145	20	0	1	6	24	10	10	3	2	2	1	1	1200	0	4200	1	1	1	0	0	0	0	1	0	0	0	0	0	1	0	0	0	0	0	0	6	0	1440	3	0	2
353	61	0	2	1	0	93	27.3034	44.5567	10	11	0	2	6	10	10	6	6	3	1	2	6720	0	2520	1	1	1	0	1	0	0	0	0	0	0	1	0	0	0	0	0	0	0	0	12	2	6960	4	1	3
354	79	1	3	5	1	91.8	22.6562	26.292	17	6	1	3	8	10	10	10	2	2	1	1	0	0	5180	1	1	0	1	0	0	0	0	0	0	0	0	0	0	0	0	0	0	0	0	3	0	980	2	0	1
355	85	0	2	3	0	97	27.3923	44.2173	14	8	1	5	11	10	10	10	1	2	1	1	1680	840	2100	2	1	1	1	0	1	0	0	0	0	0	0	0	0	0	0	0	0	0	0	0	88	2760	0	0	0
356	62	0	2	5	1	98	26.4463	38.3821	13	5	1	5	19	10	10	10	2	3	1	2	9600	0	2940	1	1	0	0	0	0	0	1	0	0	0	0	0	0	0	0	0	0	0	0	12	0	13440	4	0	3
357	68	0	2	1	1	69	20.7839	37.3161	16	10	2	3	8	10	10	10	10	3	1	2	6720	0	1680	2	2	0	1	1	0	0	1	0	0	0	1	1	1	1	0	1	0	0	0	12	0	10080	4	0	3
358	66	0	2	4	1	94	26.0829	40.8893	16	8	1	2	9	10	10	10	2	3	1	2	4320	560	2520	1	2	1	1	1	1	0	1	0	0	0	0	0	1	0	0	1	0	0	0	12	0	5120	4	0	3
359	68	0	1	1	1	81	21.6046	33.0426	11	12	2	3	7	10	10	10	10	3	1	2	3360	0	1260	1	1	1	1	0	0	0	0	0	0	0	0	0	0	0	0	0	0	0	0	0	88	6720	0	0	0
360	76	0	2	3	1	96	25.0772	42.2607	18	9	2	2	11	10	10	10	2	3	1	2	2880	980	840	2	0	1	0	1	0	0	1	0	0	0	0	0	0	0	0	0	0	0	0	12	0	4700	4	0	3
361	61	0	1	1	0	91.8	23.5737	42.2607	17	10	0	2	9	10	10	10	10	3	1	2	11760	0	1260	1	2	0	0	1	0	0	0	0	0	0	0	0	0	0	0	0	0	0	0	12	0	12880	4	0	3
362	78	0	2	4	1	78	25.3828	37.4994	10	6	1	3	14	10	10	10	2	3	1	2	2880	0	2100	1	1	0	0	1	0	0	1	0	0	0	0	0	1	0	0	1	0	0	0	0	0	3440	0	0	0
363	66	0	2	1	0	79	22.0304	39.0511	20	6	1	3	12	10	10	10	10	3	1	2	3360	0	2940	1	1	0	0	0	0	0	0	0	0	0	0	0	0	0	0	1	1	0	0	3	0	3360	2	0	1
364	76	0	1	4	0	84	22.0492	39.0511	9.5	6	0	4	15	10	10	10	5	1	0	0	0	0	4760	0	1	0	1	0	0	0	0	0	1	0	1	0	0	0	0	0	0	0	0	12	0	0	4	0	3
365	62	0	2	1	1	102	29.6749	43.1491	20	16	1	2	9	10	10	10	10	3	1	2	11520	0	840	1	2	1	0	1	0	0	1	1	0	0	1	0	0	0	0	1	0	0	0	2	1	12080	2	1	1
366	70	0	2	4	0	100	31.3912	41.4535	12	6	1	3	12	10	10	10	2	1	0	0	0	0	3360	1	1	1	0	0	0	1	0	0	0	1	0	0	0	0	0	0	0	0	0	0	88	0	0	0	0
367	68	0	2	3	1	97	27.884	39.892	17.2	12	0	2	8	10	10	6	3	3	1	2	3360	0	2940	2	0	1	0	1	0	0	1	0	1	0	1	0	1	0	0	1	0	0	1	12	0	3840	4	0	3
368	67	0	2	4	1	102	28.3053	44.8885	12.5	9	1	3	12	10	10	10	2	1	0	0	0	0	4200	2	1	1	0	1	0	0	1	0	0	0	0	0	0	0	0	0	0	0	0	12	0	0	4	0	3
369	67	0	3	1	0	94	23.5556	41.4535	18	16	0	1	5	10	10	10	10	3	1	2	6720	0	1260	1	1	1	1	1	0	0	0	0	0	0	0	0	0	0	0	0	1	0	0	12	0	7200	4	0	3
370	75	0	1	4	0	72	17.805	28.6803	10	11	0	4	10	10	10	7	2	3	1	2	2400	0	840	1	0	0	0	0	0	0	0	0	0	0	0	1	0	0	0	0	0	0	0	0	0	3600	0	0	0
371	76	0	2	1	0	92	26.4072	42.1292	15	12	0	4	9	10	10	10	5	3	1	2	3360	0	4200	2	1	0	0	0	0	0	0	0	0	0	1	0	0	0	0	0	0	0	0	0	88	8400	0	0	0
372	67	0	2	3	1	84	21.842	41.5912	20	14	1	3	6	10	10	10	10	3	1	2	15360	0	1260	2	2	0	1	0	0	0	0	0	0	0	0	0	1	0	0	0	0	0	1	2	0	15760	2	0	1
373	70	0	2	4	0	87	17.9497	32.2728	11	12	1	1	8	10	10	10	2	2	1	1	560	0	5040	1	2	0	0	0	0	0	0	0	1	0	0	0	0	0	0	0	0	0	0	0	0	640	0	0	0
374	70	1	2	1	0	89	24.2367	29.4841	20	11	2	2	7	10	10	10	8	3	1	2	8160	0	2100	2	2	0	0	0	0	0	0	0	1	0	0	0	0	0	0	0	1	0	0	3	2	9280	2	1	1
375	68	0	2	4	1	104	32.3939	46.6393	21	8	1	2	9	10	10	10	3	3	1	2	11760	0	2520	2	2	1	1	1	0	0	1	0	1	0	1	0	0	0	0	1	0	0	0	10	0	12160	3	0	2
376	60	0	2	1	1	90	24.841	42.391	19	12	0	2	8	0	10	10	2	3	1	2	6720	0	2100	1	2	0	0	0	0	0	0	0	0	0	0	0	0	0	0	0	0	0	1	0	88	6960	0	0	0
377	63	0	2	4	0	93	28.999	45.4253	11	7	2	6	15	10	10	10	3	3	1	2	3360	0	4200	2	1	1	1	1	0	0	1	0	0	1	1	0	1	1	0	1	0	0	0	12	4	3540	4	3	3
378	70	1	1	3	0	73	18.6469	17.6116	10	0	0	6	18	10	0	0	0	1	0	0	0	0	4200	1	0	0	0	0	0	0	0	0	0	0	0	0	0	0	0	0	0	0	0	0	88	0	0	0	0
379	67	0	2	4	1	98	27.884	39.892	17.2	11	0	2	8	10	10	6	3	3	1	2	3360	0	2940	1	0	1	0	1	0	0	1	0	1	0	1	0	1	0	0	1	0	0	1	12	0	3600	4	0	3
380	67	0	2	1	1	93	26.4024	38.0355	20	13	1	2	8	10	10	10	10	3	1	2	3360	280	1680	1	2	0	0	0	0	0	1	0	1	0	0	0	0	0	0	0	0	0	0	0	88	4000	0	0	0
381	72	1	2	4	1	93	26.6097	30.1956	25	12	1	2	7	10	10	10	3	3	1	2	3360	0	840	2	1	1	1	1	0	0	1	0	0	0	0	1	1	0	0	0	0	0	0	5	0	6720	2	0	1
382	62	1	2	1	0	114	29.0612	32.7758	27	15	0	2	7	10	10	10	10	3	1	2	840	5040	4200	1	2	0	1	0	0	0	0	0	0	0	0	0	0	0	0	0	0	0	0	12	0	5880	4	0	3
383	75	1	2	3	1	112	29.9792	34.4835	26	9	0	3	10	10	10	10	3	2	1	1	0	0	2520	1	2	1	1	1	1	0	1	0	1	0	1	0	0	0	0	0	0	0	0	12	0	840	4	0	3
384	62	0	2	5	0	94	27.3923	42.6481	20	14	1	2	8	10	10	10	10	2	1	1	560	280	5040	0	1	0	1	1	0	0	1	0	0	0	0	0	1	0	0	0	0	0	0	0	88	1400	0	0	0
385	70	1	2	5	1	91.8	21.7815	34.3566	20.5	4	1	3	14	10	10	10	3	1	0	0	0	0	6440	2	1	1	0	0	1	0	1	0	0	0	0	1	0	0	0	0	0	0	0	3	0	0	2	0	1
386	65	0	2	1	1	68	24.1217	38.8867	20	13	1	2	8	10	10	10	9	3	1	2	6720	180	1260	1	1	0	0	0	0	0	1	0	0	0	0	0	0	0	0	0	0	0	0	0	0	8580	0	0	0
387	64	0	2	5	0	98	22.4323	42.2607	22	12	0	2	7	10	10	10	3	3	1	2	5040	0	1260	1	1	0	0	0	0	0	0	0	1	0	1	0	0	0	0	0	0	0	0	0	0	5220	0	0	0
388	63	0	2	3	1	103	37.6157	47.0228	15	9	1	4	9	10	10	10	4	3	1	2	9600	0	2100	2	1	0	0	1	0	0	1	0	0	0	1	0	0	0	0	0	0	0	0	12	0	10800	4	0	3
389	73	0	2	5	1	96	24.6466	39.3742	12.5	7	1	3	12	10	10	10	3	3	1	2	8400	0	1260	2	2	0	1	0	0	0	0	1	0	0	0	0	0	0	0	0	0	0	0	12	0	8400	4	0	3
390	66	1	2	1	0	92	22.9854	23.4181	21	11	0	3	7	10	10	10	10	3	1	2	1680	1680	5040	2	1	1	0	0	0	1	0	0	0	0	0	0	0	0	0	0	0	0	0	4	0	3360	2	0	1
391	80	1	2	4	0	87	24.2424	32.372	27	9	1	2	12	10	10	4	3	1	0	0	0	0	4046	2	1	1	0	0	0	0	0	0	0	0	0	0	0	0	0	0	0	0	0	12	#NULL!	0	4	0	3
392	65	0	2	3	0	104	30.2978	46.2456	19	10	2	5	12	10	10	10	10	3	1	2	5040	0	2100	1	2	1	1	1	1	1	1	0	0	0	0	1	0	0	0	1	0	0	0	12	0	5040	4	0	3
393	72	0	2	4	1	106	33.3083	44.4444	17	8	2	4	13	10	10	9	4	3	1	2	5040	0	3360	0	2	1	1	1	0	0	1	0	1	1	0	0	1	0	0	0	0	0	0	12	0	5040	4	0	3
394	66	0	3	1	0	83	29.3413	40.7448	20	16	1	2	6	10	10	10	10	2	1	1	840	1680	5040	2	1	1	0	1	0	0	0	0	0	0	1	0	0	0	0	0	0	0	0	2	0	2680	2	0	1
395	69	0	3	4	1	94	28.5156	44.7787	20	13	1	2	8	10	10	10	4	3	1	2	5040	0	1680	1	1	1	0	1	0	0	1	0	0	0	0	0	0	0	0	0	0	0	0	10	1	5400	3	1	2
396	65	0	2	1	0	100	27.1607	41.3145	18	10	2	2	9	10	10	10	10	3	1	2	3360	0	2100	2	1	1	1	0	0	0	0	0	1	0	0	0	0	0	0	0	0	0	0	12	0	3360	4	0	3
397	68	1	3	3	1	96	23.2254	25.3884	27	9	0	3	8	10	10	10	4	3	1	2	2880	0	1680	2	2	1	1	0	0	0	0	0	0	0	1	0	0	0	0	0	0	0	0	2	0	3720	2	0	1
398	70	0	2	3	0	98	27.9577	43.6335	15	11	2	3	10	10	10	8	1	2	1	1	1680	0	3780	1	2	1	1	1	1	0	1	0	0	0	0	0	0	0	0	0	0	0	0	6	0	1680	3	0	2
399	74	0	1	4	1	96	29.3539	43.3933	13.5	8	0	5	18	10	10	10	4	3	1	2	8400	0	2100	2	1	0	0	0	0	0	1	0	0	0	0	0	0	0	0	0	1	0	0	2	0	8560	2	0	1
400	65	0	2	1	1	87	28.1142	43.5139	12	12	1	1	8	10	10	10	5	3	1	2	3360	560	3360	2	1	1	1	1	0	0	1	0	0	0	0	0	0	0	1	0	0	0	1	12	0	4160	4	0	3
401	68	0	2	3	0	118	43.6007	48.3788	11	7	2	2	10	10	10	10	4	1	0	0	0	0	5040	2	2	1	0	1	0	0	0	0	1	0	0	0	1	0	0	0	0	0	0	12	0	0	4	0	3
402	74	0	1	3	0	91.8	25.3581	39.3742	11	9	0	3	12	10	10	10	1	3	1	2	3360	0	2520	1	0	1	0	1	0	0	0	0	0	0	0	0	0	0	0	0	0	0	0	12	0	3360	4	0	3
403	61	0	2	4	1	99	28.8095	44.8885	20	9	2	2	8	10	10	10	4	3	1	2	5040	0	2100	2	1	0	0	1	1	0	1	0	0	0	0	0	0	0	0	0	0	0	0	12	1	5640	4	1	3
404	78	0	2	3	0	95	26.1593	41.4535	10	10	1	3	10	10	10	10	2	1	0	0	0	0	6300	2	1	0	1	0	0	0	0	0	0	0	0	0	0	0	0	0	0	0	0	0	1	0	0	1	0
405	73	0	2	4	1	84	17.9418	29.9843	15	11	1	2	7	10	10	10	4	3	1	2	3360	0	3360	2	0	1	1	1	1	0	1	0	0	0	0	0	1	0	0	0	0	0	0	6	1	3920	3	1	2
406	61	0	2	3	0	105	39.407	47.0228	21	13	1	2	9	10	10	10	10	3	1	2	7200	80	2100	2	1	1	0	1	0	0	0	0	1	0	0	0	0	0	0	0	0	0	1	12	0	8240	4	0	3
407	76	0	2	1	1	68	17.8434	34.4657	9.5	11	2	3	9	10	10	10	4	1	0	0	0	0	5740	1	2	0	1	1	0	0	1	0	0	0	1	1	0	0	0	1	0	0	0	12	2	0	4	1	3
408	70	0	2	3	1	97	27.3034	39.5331	12	17	0	2	8	10	10	3	3	3	1	2	3360	0	3360	2	1	1	0	1	0	0	1	1	0	0	1	0	1	0	0	0	0	0	0	12	7	3760	4	3	3
409	70	1	2	4	1	87	24.2424	28.7412	21.5	10	1	2	9	10	10	10	4	2	1	1	560	560	3360	1	2	1	1	1	0	0	0	0	0	0	1	0	0	1	0	0	0	0	0	12	0	1720	4	0	3
410	75	0	2	3	0	96	30.5325	41.8627	11	11	1	3	13	10	10	10	1	1	0	0	0	160	5040	1	1	1	0	0	0	0	1	0	0	0	0	0	1	0	0	0	0	0	0	12	0	160	4	0	3
411	66	0	1	4	1	99	25.9645	43.3933	15.5	9	0	2	6	10	10	10	4	3	1	2	3360	0	3780	1	1	0	1	1	0	0	0	0	1	0	0	0	0	0	0	0	0	0	0	12	0	3360	4	0	3
412	68	0	2	5	1	102	30.7809	45.4253	10	12	1	2	8	10	10	10	5	3	1	2	16800	0	420	0	0	0	0	0	0	0	1	0	0	0	1	0	0	0	1	0	0	0	0	0	0	17360	0	0	0
413	73	0	2	1	0	93	24.262	41.9966	15	14	1	1	8	10	10	10	10	3	1	2	5040	480	2940	2	2	1	0	0	0	0	0	0	0	0	0	0	0	0	0	0	0	0	0	12	0	5520	4	0	3
414	81	1	2	4	1	82	19.2894	18.5801	24	20	1	4	14	10	10	10	5	3	1	2	1680	360	3360	1	2	0	0	0	0	0	0	1	0	0	1	0	0	0	0	1	0	0	0	2	0	3440	2	0	1
415	70	0	2	1	0	90	26.9139	43.6335	23	12	1	2	9	10	10	10	5	3	1	2	4320	0	1680	2	1	1	1	1	0	0	0	0	0	0	1	0	0	0	0	0	0	0	0	12	0	4560	4	0	3
416	68	0	2	4	1	91.8	18.2615	37.3161	14	8	1	7	17	10	10	9	5	3	1	2	3360	0	3360	2	1	0	0	0	0	0	1	0	0	0	1	0	0	1	0	0	0	0	0	0	0	4440	0	0	0
417	68	1	3	1	0	76	17.6309	34.3566	25	10	1	1	8	10	10	10	2	1	0	0	0	560	4200	2	2	0	0	0	0	0	0	0	0	0	1	0	0	0	0	0	0	0	0	2	0	560	2	0	1
418	65	0	2	4	0	95	26.4072	43.0255	14	11	0	4	9	10	10	10	5	3	1	2	3360	0	4200	2	0	0	0	0	0	0	0	0	0	0	1	0	0	0	0	0	0	0	0	0	88	6720	0	0	0
419	84	0	2	1	1	78	20.2462	35.1267	10	9	2	3	12	10	10	10	2	3	1	2	3360	0	3360	2	0	1	0	0	0	0	1	0	0	0	1	1	0	0	0	1	0	0	0	12	0	3360	4	0	3
420	68	0	2	5	1	90	28.1142	44.3313	11	11	1	1	8	10	10	10	5	3	1	2	3360	560	3360	2	2	1	1	1	0	0	1	0	0	0	0	0	0	0	1	0	0	0	1	12	0	4040	4	0	3
421	71	0	2	1	0	100	29.9643	44.2173	16	9	2	4	11	10	10	10	3	2	1	1	1680	0	4200	1	1	0	0	0	0	0	1	0	0	0	0	0	0	0	0	0	0	0	0	0	0	1680	0	0	0
422	69	0	3	5	1	99	26.1249	44.1024	19	9	1	2	9	10	10	10	5	3	1	2	8400	840	1260	1	0	1	1	0	0	0	1	0	0	0	0	0	1	1	0	0	0	0	0	2	0	9480	2	0	1
423	68	0	2	3	1	91.8	26.7804	44.5567	12	10	0	2	10	10	10	10	3	3	1	2	3360	0	4200	2	2	0	0	0	0	0	1	0	0	0	0	0	0	1	0	0	0	0	0	0	0	3600	0	0	0
424	69	0	2	1	1	105	26.8196	45.3195	12.5	9	0	3	10	10	10	10	5	3	1	2	3360	0	3360	2	2	0	0	0	0	0	1	0	0	0	1	0	0	0	0	0	0	0	0	0	0	3360	0	0	0
425	68	0	2	3	0	78	20.7581	35.1267	16	12	2	2	9	10	10	10	10	3	1	2	13440	0	840	1	1	0	0	0	0	0	0	0	1	0	0	0	0	1	0	0	0	0	0	12	0	14280	4	0	3
426	70	0	2	3	0	104	27.9495	42.391	24	8	2	2	8	10	10	10	6	3	1	2	6720	600	3360	1	0	1	1	0	0	0	0	1	0	0	0	0	0	0	0	0	0	0	0	12	0	7320	4	0	3
427	62	0	2	3	1	95	28.8095	44.2173	21	10	2	2	8	10	10	10	4	3	1	2	5040	0	2100	1	2	0	0	1	1	0	1	0	0	0	0	0	0	0	0	0	0	0	0	12	1	5760	4	1	3
428	78	0	2	3	1	67	19.3414	27.6142	10	9	0	1	9	10	10	10	7	1	0	0	0	0	5180	1	1	1	0	0	0	0	0	0	0	0	0	0	0	0	0	1	0	0	0	12	0	0	4	0	3
429	62	1	2	1	0	81	18.8092	17.6116	25	13	2	2	6	10	10	10	10	2	1	1	2160	0	2940	2	0	0	0	0	0	0	0	0	0	0	0	0	1	0	0	1	0	0	0	7	3	2160	3	3	2
430	75	0	2	4	1	98	24.5417	40.8893	15	8	0	3	9	10	10	10	6	3	1	2	3360	480	2940	1	2	0	0	1	0	0	1	0	0	0	0	0	0	0	0	0	0	0	0	6	1	4080	3	1	2
431	69	0	2	3	0	100	27.9495	41.7276	25	9	2	2	8	10	10	10	6	3	1	2	6720	600	3360	1	1	1	1	0	0	0	0	1	0	0	0	0	0	0	0	0	0	0	0	12	0	7320	4	0	3
432	73	0	2	1	1	94	24.5417	39.9995	16	9	0	3	9	10	10	10	6	3	1	2	3360	0	2940	1	2	0	0	1	0	0	1	0	0	0	0	0	0	0	0	0	0	0	0	6	1	3720	3	1	2
433	64	0	2	4	0	91.8	31.1111	46.4438	19	9	1	2	9	10	10	10	6	3	1	2	6720	0	2940	1	0	1	1	1	0	0	0	0	0	0	0	0	1	0	0	0	0	0	0	3	0	6720	2	0	1
434	70	0	2	3	0	91.8	26.0076	28.3341	10	4	2	4	13	10	10	8	1	1	0	0	0	0	4200	2	1	0	0	0	0	0	0	0	1	0	1	1	0	0	0	0	0	0	1	0	0	0	0	0	0
435	64	0	2	4	0	112	28.9461	44.7787	18.5	9	0	2	7	10	10	10	7	2	1	1	0	0	5880	2	2	0	0	0	0	0	0	0	0	0	0	0	0	0	0	0	0	0	0	0	0	2520	0	0	0
436	79	0	2	3	1	102	31.6088	43.2717	14	9	2	5	13	10	10	0	0	1	0	0	0	0	4046	2	1	1	0	1	0	0	1	0	0	0	0	1	1	0	0	0	0	0	0	8	1	0	3	1	2
437	73	0	2	1	1	94	24.2439	36.1639	13	6	2	4	10	10	10	10	8	3	1	2	3360	0	4200	2	2	1	0	0	1	0	0	0	0	0	1	1	0	0	0	0	0	0	0	12	1	3480	4	1	3
438	84	1	2	1	1	94	22.7732	25.3884	23	10	2	2	9	10	10	10	10	3	1	2	2880	0	4200	2	2	0	0	0	0	0	1	0	0	0	1	0	1	0	0	1	0	0	0	12	1	3480	4	1	3
439	61	0	2	3	1	87	20.5457	38.0355	19	11	1	4	9	10	10	10	9	3	1	2	5040	3200	840	0	2	1	1	1	0	0	1	0	0	0	1	0	1	0	0	1	0	0	0	12	1	9520	4	1	3
440	60	0	2	3	1	108	33.0717	47.8511	15	8	1	2	10	10	10	10	5	3	1	2	13440	400	840	1	2	0	1	0	0	0	1	0	0	0	0	0	0	0	0	0	0	0	0	12	0	14560	4	0	3
441	67	0	2	4	1	110	31.2175	44.9974	22.5	12	0	1	7	10	10	10	9	3	1	2	3360	0	2100	2	0	1	1	0	0	0	1	0	0	0	0	1	0	0	0	0	0	0	0	12	0	4480	4	0	3
442	74	0	2	3	0	75	18.9745	32.7907	17	8	0	3	8	10	10	10	10	3	1	2	8400	0	2520	1	1	0	0	0	0	0	0	0	0	0	0	0	0	0	0	0	0	0	0	0	0	8400	0	0	0
443	67	1	3	4	0	99	25.8645	28.2271	16.5	13	1	3	7	10	10	10	10	3	1	2	7680	2160	2100	2	2	1	0	1	0	0	0	0	0	0	0	0	0	0	0	0	0	0	0	12	0	9840	4	0	3
444	70	0	1	3	1	121	39.472	47.3041	15	3	2	7	26	10	2	0	0	1	0	0	0	160	6300	1	2	1	1	1	0	1	1	0	0	0	1	0	1	1	0	0	0	0	0	12	1	160	4	1	3
445	65	1	2	3	1	96	29.7339	27.964	28	9	0	2	10	10	10	10	10	2	1	1	280	0	5040	2	0	1	0	1	1	0	0	0	0	0	0	0	0	0	0	0	0	0	0	12	0	1400	4	0	3
446	64	1	1	1	0	92	23.9395	25.9962	22	9	0	2	9	10	10	10	10	3	1	2	5760	0	1260	2	1	0	0	0	0	0	0	0	0	0	1	1	0	1	0	0	0	0	0	0	0	5760	0	0	0
447	67	0	1	3	1	98	26.6667	43.7521	14	7	0	4	10	10	10	10	10	3	1	2	6720	0	840	2	0	1	0	1	0	0	0	0	0	0	1	1	0	0	0	0	0	0	0	0	0	9240	0	0	0
448	74	0	2	3	1	75	22.8269	39.5331	18	14	0	2	7	10	10	10	3	3	1	2	5040	0	2100	1	2	1	0	1	0	0	1	0	0	0	0	0	0	0	0	0	0	0	0	12	0	8400	4	0	3
449	61	0	1	4	0	91.8	23.5737	43.2717	16	9	0	2	9	10	10	10	10	3	1	2	11760	400	1260	1	1	0	0	1	0	0	0	0	0	0	0	0	0	0	0	0	0	0	0	12	0	12720	4	0	3
450	64	1	2	1	1	78	18.6198	19.9315	25	15	1	1	5	10	10	10	10	3	1	2	1680	0	2100	2	1	0	0	0	0	0	0	0	1	0	0	0	0	0	0	0	0	0	0	0	0	5040	0	0	0
451	80	1	2	3	0	78	19.5965	23.0655	16	7	0	2	9	10	10	10	9	1	0	0	0	0	6300	2	1	1	0	0	0	0	0	0	1	0	0	0	0	0	0	0	0	0	0	12	1	0	4	1	3
452	71	0	2	1	1	89	28.1337	43.2717	20	12	1	2	9	10	10	10	7	3	1	2	3360	0	3360	2	2	1	0	1	0	0	1	0	0	0	1	0	0	0	0	1	0	0	0	6	0	3720	3	0	2
453	65	0	2	4	1	98	29.3333	44.1024	17	9	1	2	8	10	10	10	10	3	1	2	3360	0	3780	1	0	1	1	1	1	0	1	0	0	0	1	0	0	0	0	0	0	0	0	1	0	3560	2	0	1
454	75	0	1	3	1	80	21.7618	31.1756	10	8	2	3	10	10	10	10	2	3	1	2	6720	0	4200	1	2	1	1	0	0	0	0	0	0	0	1	0	0	0	0	1	0	0	1	12	0	7560	4	0	3
455	75	1	2	3	0	98	27.4714	33.7454	26	12	0	2	6	10	10	10	10	3	1	2	21120	0	1680	2	2	0	0	0	0	0	0	0	0	0	0	0	0	0	0	0	0	0	0	0	0	21520	0	0	0
456	68	0	2	3	1	92	27.1106	41.4535	21	11	2	2	11	10	10	10	1	3	1	2	3360	0	5040	2	0	0	0	1	0	0	1	0	0	0	1	0	1	1	0	0	0	0	0	12	0	4200	4	0	3
457	79	1	2	4	0	89	21.9713	23.4181	26	9	1	3	12	10	10	10	10	3	1	2	5040	0	3360	2	0	1	0	0	0	0	1	0	0	0	1	0	1	0	0	0	0	0	0	0	88	5040	0	0	0
458	70	0	2	1	1	90	22.2137	40.5988	14	6	2	4	16	10	10	10	7	3	1	2	3360	0	4200	2	2	1	1	1	0	0	1	0	0	0	1	0	1	1	0	1	0	0	0	12	1	3360	4	1	3
459	69	0	2	4	0	94	25.3333	41.3145	10.5	14	0	1	9	10	10	10	10	2	1	1	1680	360	4200	2	0	0	0	1	1	0	1	0	1	0	1	0	0	0	0	0	0	0	0	0	0	2040	0	0	0
460	73	0	2	3	1	80	21.1109	32.7907	7	5	2	6	19	10	10	10	4	2	1	1	1920	0	840	2	1	1	0	1	1	0	1	0	1	0	1	0	1	0	0	1	0	0	0	12	1	2000	4	1	3
461	66	0	2	4	0	102	33.4872	45.5304	20	8	0	2	10	10	10	10	10	3	1	2	3360	0	2100	1	0	1	1	0	0	0	1	0	0	0	0	0	0	0	0	0	0	0	0	4	0	3360	2	0	1
462	75	0	2	1	1	85	24.3296	38.5523	15	8	1	4	13	10	10	10	1	3	1	2	3360	400	840	2	2	1	0	1	0	0	1	0	1	0	0	0	0	0	0	0	0	0	0	12	0	3760	4	0	3
463	61	0	2	3	1	104	30.588	43.9866	19	13	1	2	9	10	10	10	10	3	1	2	11520	0	840	2	0	1	0	1	0	0	1	1	0	0	1	0	0	0	0	1	0	0	0	2	1	11940	2	1	1
464	69	1	3	1	0	105	31.2213	36.3641	30	9	1	5	12	10	10	10	1	2	1	1	1440	0	2520	2	0	1	1	1	0	0	0	0	0	0	1	0	1	0	0	0	0	0	0	12	0	2280	4	0	3
465	73	0	2	4	1	109	29.6665	47.1172	20	9	1	2	10	10	10	10	10	2	1	1	840	280	5040	2	1	1	0	1	1	0	1	0	0	0	1	0	1	0	0	0	0	0	1	6	0	1120	3	0	2
466	61	0	2	1	0	85	25.711	44.3313	25	12	0	1	5	10	10	10	4	3	1	2	3360	0	2100	1	2	0	0	0	0	0	0	0	0	0	0	0	0	0	0	0	0	0	0	0	0	3440	0	0	0
467	69	0	2	5	0	79	20.7581	35.7581	15	11	2	2	9	10	10	10	10	3	1	2	13440	0	840	2	0	0	0	0	0	0	0	0	1	0	0	0	0	1	0	0	0	0	0	12	0	14140	4	0	3
468	67	1	3	1	1	98	28.5483	27.4251	19	9	0	2	9	10	10	10	10	3	1	2	8400	0	1680	1	2	0	1	0	0	0	1	0	0	0	1	0	1	0	0	0	0	0	0	12	0	8880	4	0	3
469	65	0	2	3	0	100	30.9809	45.4253	14	7	1	3	14	10	10	6	10	3	1	2	8400	0	3360	2	2	1	1	0	0	0	1	0	0	0	1	0	1	0	0	0	0	0	0	12	0	8580	4	0	3
470	73	0	2	1	0	93	27.884	43.8698	18	11	2	2	10	10	10	10	10	1	0	0	0	0	6300	2	0	1	1	1	0	0	1	0	0	0	0	0	0	0	0	0	0	0	0	0	88	0	0	0	0
471	67	0	2	4	0	96	26.2222	43.3933	12.5	9	1	3	9	10	10	10	10	1	0	0	0	240	5040	2	2	1	1	1	1	0	0	0	1	0	0	0	0	0	0	0	0	0	0	12	0	240	4	0	3
472	62	0	2	1	1	90	26.0417	43.2717	15	11	2	3	11	10	10	10	10	3	1	2	18480	0	420	2	2	1	1	0	0	0	1	0	0	0	0	0	1	0	0	0	0	0	0	12	0	18480	4	0	3
473	75	0	2	3	0	78	18.9745	34.2383	16	7	0	3	8	10	10	10	10	1	0	0	0	0	5040	1	0	0	0	0	0	0	0	0	0	0	0	0	0	0	0	0	0	0	0	0	0	0	0	0	0
474	66	0	2	1	0	94	28.229	39.6902	14	13	1	2	8	10	10	10	10	3	1	2	4800	0	840	2	1	1	1	0	0	0	1	0	0	0	1	1	0	0	0	0	0	0	0	12	1	5640	4	1	3
475	65	0	2	3	1	96	28.8889	46.5419	13	3	0	2	10	10	10	10	10	3	1	2	3360	0	2940	1	1	1	1	1	0	0	0	0	0	0	1	0	0	0	0	0	0	0	0	12	0	3360	4	0	3
476	70	1	2	1	0	78	22.8269	17.1045	22	11	0	2	7	10	10	10	10	3	1	2	13440	420	840	2	1	1	0	0	0	0	0	0	0	0	0	0	0	0	0	0	0	0	0	0	0	14280	0	0	0
477	64	0	2	3	1	100	29.7778	45.5304	23	10	1	2	6	10	10	10	10	3	1	2	16800	0	3360	2	0	1	1	1	0	0	0	0	0	0	1	0	0	0	0	0	0	0	0	12	0	16800	4	0	3
478	68	0	2	1	1	95	30.0244	42.5201	18	11	2	3	11	10	10	10	3	3	1	2	3360	840	3360	1	2	0	0	0	0	0	1	0	0	0	0	0	0	0	0	0	0	0	0	12	0	4200	4	0	3
479	60	0	2	4	1	87	25	40.4512	14	13	1	2	6	10	10	10	10	3	1	2	16320	0	840	1	1	0	1	0	0	0	1	0	0	0	0	0	1	0	0	1	0	0	1	12	0	16320	4	0	3
480	70	1	2	1	0	87	22.8625	26.5826	32	9	1	1	6	10	10	10	10	3	1	2	5040	280	1680	2	1	0	0	0	0	0	0	0	1	0	0	0	0	0	0	0	0	0	0	12	0	5320	4	0	3
481	68	0	2	1	0	76	20.7029	31.4582	11	8	1	3	7	10	10	10	10	3	1	2	8400	120	1680	1	2	0	1	1	0	0	0	0	0	0	1	0	0	0	0	1	0	0	0	0	88	9240	0	0	0
482	69	0	2	3	1	94	30.8084	45.9433	16	9	2	2	11	10	10	10	4	3	1	2	3360	0	2100	1	0	1	0	0	0	0	1	0	0	0	0	0	0	0	0	0	0	0	0	12	0	3680	4	0	3
483	66	1	2	4	1	90	24.0569	28.9925	24	11	1	3	10	10	10	10	10	3	1	2	6720	0	2100	1	2	1	0	0	0	0	1	0	1	0	1	0	1	0	0	1	0	0	1	0	0	6900	0	0	0
484	75	0	2	3	1	90	24.7737	37.6804	16	8	1	4	14	10	10	7	1	1	0	0	0	0	4200	2	2	1	1	0	0	0	0	1	0	1	0	1	0	1	1	0	0	1	0	12	1	0	4	1	3
485	77	0	1	5	0	70	21.1257	35.5507	17	8	2	6	27	10	10	10	10	3	1	2	3360	0	2100	1	1	0	0	0	1	0	1	1	0	1	1	1	1	1	0	1	0	0	0	6	4	3900	3	3	2
486	61	0	2	1	1	90	28.5685	46.1456	18	11	2	2	10	10	10	10	10	3	1	2	3360	0	2940	2	1	0	0	1	0	0	0	0	0	0	1	0	1	0	0	1	0	0	0	12	0	3520	4	0	3
487	72	0	2	4	1	97	25.3331	40.8893	19.5	11	1	2	11	10	10	10	10	2	1	1	0	840	5880	2	2	1	1	1	0	0	0	0	0	0	0	0	0	0	0	0	0	0	0	12	0	840	4	0	3
488	77	0	2	3	1	85	25.0231	41.4535	15	13	2	2	11	10	10	10	10	1	0	0	0	60	4200	2	0	1	1	1	1	0	1	0	1	0	1	1	0	0	1	0	0	0	0	12	0	60	4	0	3
489	69	0	2	4	1	84	20.8889	36.1639	10	8	0	3	9	10	10	10	10	3	1	2	7200	360	3360	2	2	0	0	0	0	0	0	0	0	0	0	1	0	0	0	0	0	0	0	0	0	7800	0	0	0
490	76	1	2	1	1	85	21.9187	29.4841	23.5	0	2	3	13	10	10	10	3	2	1	1	0	1680	5040	2	2	1	1	1	1	0	0	0	0	0	1	0	1	0	0	1	0	0	0	12	2	1680	4	1	3
491	64	0	2	4	0	87	24.298	38.2099	17.5	15	1	2	7	10	10	10	10	1	0	0	0	0	4200	2	2	1	0	1	0	0	0	0	0	0	0	0	0	0	0	0	0	0	1	12	0	120	4	0	3
492	70	0	2	3	0	91	29.6766	45.9433	17	10	0	4	12	10	10	10	8	2	1	1	1680	0	4200	2	0	1	1	1	0	0	0	0	0	0	0	0	0	0	0	0	1	0	0	12	0	1680	4	0	3
493	69	0	2	5	0	89	25.3333	41.9966	20.5	13	1	1	8	10	10	10	10	3	1	2	5040	0	840	1	2	0	0	0	0	0	0	0	0	0	1	0	0	0	0	0	0	0	1	0	0	5280	0	0	0
494	74	0	2	3	1	100	29.6665	46.6393	21	9	1	2	10	10	10	10	10	2	1	1	840	280	5040	2	2	1	0	1	1	0	1	0	0	0	1	0	1	0	0	0	0	0	1	6	0	1120	3	0	2
495	76	1	1	3	0	86	23.3091	28.9925	13	10	1	4	12	10	0	0	0	1	0	0	0	0	6580	2	2	0	0	0	0	0	0	0	0	0	1	1	0	0	0	0	0	0	0	12	0	0	4	0	3
496	70	0	2	3	1	91	32.0161	44.7787	18	12	1	3	9	10	10	10	2	3	1	2	4320	0	2100	2	2	1	0	1	0	0	1	0	0	0	0	0	0	0	0	0	0	0	0	12	0	4680	4	0	3
497	64	0	3	5	1	90	28.0702	44.9974	10.5	12	1	2	11	10	10	10	10	2	1	1	1680	160	2100	2	0	0	1	0	0	0	1	0	0	0	1	0	0	0	0	0	0	0	0	12	0	1840	4	0	3
498	67	0	2	3	1	93	31.2603	47.7614	18	8	2	2	11	10	10	10	10	2	1	1	1680	0	6300	1	1	1	1	1	0	0	1	0	0	0	1	0	0	0	0	0	0	0	0	12	0	1680	4	0	3
499	68	1	2	4	0	96	24.9199	26.292	19.5	10	0	2	8	10	10	10	10	3	1	2	3360	720	2100	1	2	0	0	0	0	0	0	0	0	0	1	0	0	0	0	0	0	0	1	2	0	4980	2	0	1
500	68	0	2	3	0	90	27.3034	44.1024	24	12	0	1	8	10	10	10	8	3	1	2	6720	0	2100	2	2	0	1	1	0	0	0	0	0	0	0	0	0	0	0	0	0	0	0	12	0	6840	4	0	3
501	69	0	2	5	1	105	28.8314	46.0448	17	10	2	2	9	10	10	10	10	3	1	2	5040	400	4200	1	2	1	1	1	0	0	1	0	0	0	1	0	0	0	0	0	0	0	0	12	1	5860	4	1	3
502	72	0	2	1	1	100	28.7619	46.0448	20	11	0	2	7	10	10	10	10	3	1	2	3360	0	2520	2	2	0	0	1	0	0	0	0	0	0	1	0	1	0	0	0	0	0	1	6	0	3360	3	0	2
503	67	0	1	4	1	84	21.6046	34.0072	10	11	2	3	7	10	10	10	10	3	1	2	3360	0	1260	2	2	1	1	0	0	0	0	0	0	0	0	0	0	0	0	0	0	0	0	0	88	5880	0	0	0
504	62	0	2	3	1	86	23.0914	41.7276	15	12	1	2	7	10	10	10	10	3	1	2	8400	0	840	2	1	1	1	1	1	0	1	0	0	0	0	0	1	0	0	0	0	0	0	12	0	11760	4	0	3
505	65	0	3	5	0	80	22.0304	39.8457	19	5	1	3	12	10	10	10	10	3	1	2	3360	0	2940	1	1	0	0	0	0	0	0	0	0	0	0	0	0	0	0	1	1	0	0	3	0	3360	2	0	1
506	78	1	1	1	1	80	26.0076	25.3884	6	10.1	2	2	1	1	1	1	1	2	1	1	280	840	3780	1	2	1	0	0	0	0	1	0	1	0	1	0	1	0	0	1	0	0	0	12	0	1960	4	0	3
507	67	0	3	4	0	95	23.5556	41.7276	17	15	0	1	5	10	10	10	10	3	1	2	6720	0	1260	1	2	1	1	1	0	0	0	0	0	0	0	0	0	0	0	0	1	0	0	12	0	7120	4	0	3
508	70	0	2	3	1	90	25.0401	43.1491	21	10	1	2	8	10	10	10	10	2	1	1	2160	0	4200	2	2	1	0	1	0	0	0	0	0	0	1	0	0	0	0	0	0	0	0	6	1	2880	3	1	2
509	68	1	3	5	1	99	28.5483	28.9925	18	8	0	2	9	10	10	10	10	3	1	2	8400	0	1680	2	2	0	1	0	0	0	1	0	0	0	1	0	1	0	0	0	0	0	0	12	0	8760	4	0	3
510	65	1	2	1	0	92	23.4236	27.1489	25	9	1	2	8	10	10	10	10	1	0	0	80	0	4200	1	1	0	1	0	1	0	0	0	0	0	0	0	0	0	0	0	0	0	0	6	0	80	3	0	2
511	71	1	2	5	0	80	22.8269	19.4935	20	10	0	2	7	10	10	10	10	3	1	2	13440	420	840	2	0	1	0	0	0	0	0	0	0	0	0	0	0	0	0	0	0	0	0	0	0	14280	0	0	0
512	78	1	2	1	0	86	21.5927	23.0655	30	10	2	2	6	10	10	10	9	2	1	1	0	1680	2940	2	1	0	0	1	0	0	0	0	0	0	1	1	1	1	1	0	0	0	0	4	0	2240	2	0	1
513	71	0	2	2	1	98	25.0401	44.4444	20	9	1	2	8	10	10	10	10	2	1	1	2160	0	4200	2	1	1	0	1	0	0	0	0	0	0	1	0	0	0	0	0	0	0	0	6	1	2700	3	1	2
514	62	0	2	1	1	87	23.4429	41.1742	20	7	2	3	11	10	10	10	7	3	1	2	11760	0	1260	1	2	1	1	0	0	0	0	0	0	0	1	0	1	0	0	0	0	0	0	12	0	12000	4	0	3
515	63	0	3	5	0	94	25.0577	42.1292	14.5	9	1	2	10	10	10	10	10	1	0	0	0	0	4046	1	1	0	0	0	0	0	0	0	0	0	0	0	0	0	0	0	0	0	0	0	88	0	0	0	0
516	70	0	2	3	1	98	28.1479	47.0228	13	11	1	3	9	10	10	10	6	3	1	2	3360	80	1260	2	2	0	0	0	0	0	1	0	0	0	1	0	1	0	0	1	0	0	0	0	0	3920	0	0	0
517	61	0	2	4	0	98	26.0076	40.1516	13	8	1	2.9	10	10	10	10	9.3	1	0	0	0	0	4046	1	2	1	0	0	0	0	0	0	0	0	0	0	0	0	0	0	0	0	0	0	#NULL!	0	0	0	0
518	78	1	1	3	0	84	22.0604	27.1489	14	11	1	4	12	10	0	0	0	3	1	2	0	5040	4046	2	0	0	0	0	0	0	0	0	0	0	1	1	0	0	0	0	0	0	0	12	0	5600	4	0	3
519	84	0	1	4	0	87	22.5793	30.2919	10	12	2	4	16	10	5	0	0	2	1	1	480	0	4200	2	1	1	1	0	0	0	1	1	0	0	1	1	0	0	0	0	0	0	0	12	0	2160	4	0	3
520	70	0	2	1	1	97	26.079	41.8627	26	13	1	2	6	10	10	10	3	3	1	2	8160	0	2100	2	2	0	1	0	0	0	0	0	0	0	1	0	1	0	0	0	0	0	0	12	0	8160	4	0	3
521	65	0	2	1	0	89	20.9275	39.892	12	9	2	1	8	10	10	10	10	2	1	1	1680	0	1680	1	2	1	0	0	0	0	0	0	1	0	0	0	0	0	0	0	0	0	0	12	0	2100	4	0	3
522	67	0	1	3	1	80	20.1613	35.9625	9	11	0	2	9	10	10	10	10	2	1	1	1680	0	4200	1	0	0	0	0	0	0	0	0	1	0	0	0	1	1	0	1	0	0	0	12	1	1960	4	1	3
523	71	0	2	4	0	89	24.9722	38.2099	14.5	7	2	3	11	10	10	10	10	2	1	1	1680	0	4200	2	0	1	0	1	1	0	0	0	0	0	1	0	0	0	0	0	0	0	0	12	0	1680	4	0	3
524	70	0	2	4	1	87	18.1496	34.2383	16	7	0	1	12	10	10	10	10	3	1	2	6720	0	2100	1	2	0	0	0	0	0	1	0	0	0	0	0	0	0	0	0	0	0	0	0	0	6840	0	0	0
525	75	0	1	4	0	66	20.0043	30.8873	13	16	0	1	9	10	10	10	10	1	0	0	560	0	5040	2	0	1	0	0	0	0	0	0	0	0	0	1	0	0	0	0	0	0	0	1	0	560	2	0	1
526	77	1	2	5	1	87	23.833	28.9925	20	12	2	2	10	10	10	10	10	3	1	2	3360	0	3780	1	0	1	0	0	0	0	1	0	0	0	1	0	0	0	0	0	0	0	0	0	0	3360	0	0	0
527	64	0	2	4	0	94	26.3407	39.9995	14	16	0	2	8	10	10	10	10	3	1	2	6000	0	1260	2	2	0	1	0	0	0	0	0	0	0	0	0	0	0	0	0	0	0	0	4	0	6400	2	0	1
528	71	0	2	4	0	58	16.1072	26.4579	8	11	0	2	9	10	10	10	10	3	1	2	8400	0	840	2	2	0	0	0	0	0	0	0	0	0	0	0	0	1	0	0	0	0	0	0	0	9660	0	0	0
529	62	0	2	3	1	91.8	24.281	42.9007	13	8	0	2	10	10	10	10	10	3	1	2	3360	0	3780	2	1	0	0	0	0	0	1	0	1	0	0	0	0	0	0	0	0	0	0	4	0	3540	2	0	1
530	66	0	2	5	0	84	21.0517	32.7907	14.5	10	0	2	8	10	10	10	10	3	1	2	6720	400	2520	1	2	0	1	0	0	0	0	0	0	0	0	0	0	0	0	0	0	0	0	12	0	7420	4	0	3
531	76	1	2	4	0	87	20.5001	17.6116	22	10	0	2	9	10	10	10	10	1	0	0	160	0	1260	2	2	0	0	0	0	0	0	0	0	0	0	0	0	0	0	0	0	0	0	0	0	160	0	0	0
532	83	0	2	4	0	79	22.6667	41.9966	7	9	2	3	12	10	10	3	1	3	1	2	3600	0	4200	2	2	1	0	1	0	0	1	0	1	0	0	0	0	0	0	0	0	0	1	12	1	3840	4	1	3
533	71	1	2	1	0	96	24.5351	26.5826	30	14	1	2	6	10	10	10	10	3	1	2	6720	0	1260	1	1	1	1	0	0	0	0	0	0	0	1	1	1	0	0	1	0	0	0	12	0	8400	4	0	3
534	62	0	2	1	0	91.8	24.281	40.7448	8	12	1	2	8	10	10	10	10	3	1	2	7200	0	1680	2	2	0	0	0	0	0	0	0	1	0	0	0	0	0	0	0	0	0	0	1	0	8100	2	0	1
535	71	0	2	5	0	95	23.6013	39.9995	18.5	12	2	2	9	10	10	10	10	3	1	2	3360	0	2940	0	2	1	1	1	0	0	0	0	1	0	0	0	0	0	0	0	0	0	0	36	1	3840	4	1	3
536	62	0	2	4	0	91.8	26.0076	39.892	17.2	10.1	1	2.9	10	10	10	10	9.3	1	0	0	0	0	3780	2	1	0	0	0	0	0	1	0	0	0	0	0	0	0	0	0	0	0	1	0	0	0	0	0	0
537	79	0	2	5	0	98	26.1593	42.2607	9	9	1	3	10	10	10	10	2	1	0	0	0	0	6300	1	2	0	1	0	0	0	0	0	0	0	0	0	0	0	0	0	0	0	0	0	1	0	0	1	0
538	62	0	1	4	1	79	17.0799	33.29	12	7	1	4	12	10	10	10	10	3	1	2	3360	0	3360	2	1	0	0	0	0	0	0	0	0	0	1	0	0	0	0	0	0	0	0	1	2	3920	2	1	1
539	65	0	2	2	1	97	27.4884	44.3313	9.5	12	1	3	11	10	10	10	10	3	1	2	5040	0	3360	1	2	0	0	0	0	0	0	0	0	1	1	0	0	0	0	1	0	0	0	12	88	5040	4	0	3
540	67	0	2	3	0	108	26.3133	44.7787	13	8	2	1	9	10	10	5	3	2	1	1	1680	0	5040	1	1	0	1	0	0	0	0	0	0	0	0	0	0	0	0	0	0	0	0	12	0	2380	4	0	3
541	71	1	2	3	1	91.8	22.5896	26.292	22	10	0	2	9	10	10	10	2	3	1	2	11760	840	840	2	1	0	0	0	0	0	0	0	0	0	0	0	0	1	0	0	0	0	0	12	0	12600	4	0	3
542	61	1	2	4	0	84	19.4932	19.9315	24	12	2	2	6	10	10	10	10	2	1	1	2160	0	2940	2	2	0	0	0	0	0	0	0	0	0	0	0	1	0	0	1	0	0	0	7	3	2160	3	3	2
543	79	1	2	3	0	91.8	26.0076	34.3566	17.2	10.1	1	2.9	10	10	10	10	9.3	1	0	0	0	0	4046	2	2	0	1	1	0	0	0	0	0	0	1	0	0	0	1	1	0	0	0	0	88	0	0	0	0
544	70	0	2	3	0	73	17.0799	39.892	16.5	13	1	2	7	10	10	10	2	1	0	0	240	0	6300	2	1	0	0	0	0	0	0	0	0	0	1	1	0	0	0	0	0	0	0	1	0	240	2	0	1
545	71	0	2	3	1	95	28.8889	42.5201	25	14	1	2	9	10	10	10	10	3	1	2	3360	840	2520	2	2	0	0	1	0	0	0	1	0	0	0	0	0	0	0	1	0	0	0	12	0	5880	4	0	3
546	71	0	1	2	1	123	39.472	47.7614	14	2	2	7	26	10	2	0	0	1	0	0	0	160	6300	2	0	1	1	1	0	1	1	0	0	0	1	0	1	1	0	0	0	0	0	12	1	160	4	1	3
547	67	0	2	4	1	80	22.2137	39.0511	19	8	0	3	8	10	10	10	8	3	1	2	13440	0	1680	2	1	0	0	1	0	0	0	0	0	0	0	0	1	0	0	0	0	0	0	0	0	13860	0	0	0
548	71	1	2	5	0	90	19.4374	27.964	20	12	1	2	6	10	10	10	10	3	1	2	3360	280	4200	2	1	0	0	1	1	0	0	1	0	0	1	1	0	0	0	1	0	0	0	7	0	4200	3	0	2
549	64	1	2	3	1	89	25.7117	34.3566	20	10.1	1	2.9	10	10	10	10	9.3	1	0	0	0	0	4046	2	2	0	0	0	0	0	0	0	0	0	0	0	0	0	0	0	0	0	0	0	0	0	0	0	0
550	78	0	3	5	1	105	31.6088	43.9866	13	8	2	5	13	10	10	0	0	1	0	0	0	0	4046	2	2	1	0	1	0	0	1	0	0	0	0	1	1	0	0	0	0	0	0	8	1	0	3	1	2
551	65	0	1	5	1	112	31.2554	45.5304	14	7	0	4	16	10	10	10	2	3	1	2	5040	0	2100	2	0	0	0	0	0	0	1	0	0	0	0	0	0	0	0	0	0	0	0	0	0	5040	0	0	0
552	69	0	3	3	1	91.8	26.7804	45.1056	11	9	0	2	10	10	10	10	3	3	1	2	3360	0	4200	2	2	0	0	0	0	0	1	0	0	0	0	0	0	1	0	0	0	0	0	0	0	3560	0	0	0
553	89	1	1	1	0	74	18.6469	20.3579	9	0	0	6	18	10	0	0	0	1	0	0	0	0	4200	2	2	0	0	0	0	0	0	0	0	0	0	0	0	0	0	0	0	0	0	0	88	0	0	0	0
554	69	0	2	4	1	100.5	29.2421	42.6481	20	9	1	2	7	10	10	10	10	3	1	2	336	3360	3780	0	2	1	0	1	1	0	1	0	0	0	1	0	1	0	0	1	0	0	0	12	1	4956	4	1	3
555	69	0	1	1	0	74	17.9817	39.892	14	12	0	3	14	10	10	10	1	3	1	2	3360	0	2520	1	2	0	0	0	0	0	0	0	0	0	1	0	0	0	0	0	0	0	0	1	0	5880	2	0	1
556	69	1	2	4	0	89	21.3039	27.4251	22	11	0	3	8	10	10	10	7	2	1	1	720	0	2520	2	2	0	0	0	0	0	0	0	0	0	1	0	1	0	0	1	0	0	0	4	0	1560	2	0	1
557	67	0	2	1	1	94	28.0404	43.5139	12	14	0	3	8	10	10	10	10	3	1	2	11760	0	1680	2	1	0	0	0	0	0	0	0	0	0	1	0	1	0	1	1	0	0	0	0	1	12600	0	1	0
558	71	0	1	4	0	94	25.7778	37.8591	13	9	0	2	10	10	10	10	10	2	1	1	0	2400	6300	1	2	1	0	0	0	0	1	0	0	1	0	0	0	0	0	0	0	0	0	12	0	2400	4	0	3
559	87	0	2	4	0	91.8	26.0076	30.2919	9	3	2	4	13	10	10	8	0	1	0	0	0	0	4200	2	1	0	0	0	0	0	0	0	1	0	1	1	0	0	0	0	0	0	1	0	0	0	0	0	0
560	76	1	2	4	0	85	19.6283	24.4327	16	5	0	4	18	10	10	1	0	3	1	2	0	0	2520	1	2	0	0	0	0	0	0	0	0	0	0	0	0	0	1	1	0	0	0	12	0	3360	4	0	3
561	72	0	2	3	1	105	29.3847	45.4253	13	5	2	6	18	10	10	10	0	2	1	1	420	280	6300	2	2	0	1	1	0	0	1	0	0	0	1	0	1	1	0	1	0	0	1	12	0	700	4	0	3
562	70	0	2	4	0	95	22.83	43.8698	14	8	1	2	10	10	10	10	9	3	1	2	6000	0	2100	2	2	0	0	0	0	0	1	0	0	0	0	0	0	0	0	0	0	0	0	2	1	6400	2	1	1
563	75	0	2	5	1	97	25.8761	40.5988	12	4	2	5	20	10	10	3	0	2	1	1	1440	240	4200	2	2	1	1	0	0	0	1	0	0	0	0	1	0	0	0	0	0	0	0	12	0	1680	4	0	3
564	70	1	1	5	0	79	13.388	22.7052	9.5	9	0	2	15	10	2	1	0	1	0	0	0	0	5040	1	0	0	0	0	0	0	0	0	0	0	1	0	0	0	0	0	0	0	0	0	0	0	0	0	0
565	85	0	2	5	0	98	27.3923	45.3195	13	7	1	5	11	10	10	10	0	2	1	1	1680	840	2100	2	2	1	1	0	1	0	0	0	0	0	0	0	0	0	0	0	0	0	0	0	88	2760	0	0	0
566	75	0	2	4	0	99	21.7865	42.5201	14	11	1	2	9	10	10	10	2	2	1	1	1680	0	2940	1	1	0	1	1	0	0	0	0	0	0	0	0	0	0	0	1	0	0	0	12	0	2240	4	0	3
567	64	0	1	5	0	98	25.7812	43.3933	20.5	12	1	9	2	10	10	10	10	1	0	0	0	0	4046	1	1	1	0	0	0	0	0	0	0	0	0	0	0	0	0	0	0	0	0	0	88	0	0	0	0
568	76	1	1	3	1	110	26.2713	39.0603	11	8	1	3	11	10	10	10	0	3	1	2	6000	0	2520	2	1	1	1	0	0	0	1	0	0	0	0	0	0	0	0	0	0	0	0	0	0	6000	0	0	0
569	66	0	2	1	1	94	26.5239	43.2717	10.5	13	1	3	11	10	10	10	10	3	1	2	5040	0	3360	1	1	0	0	0	0	0	0	0	0	1	1	0	0	0	0	1	0	0	0	12	88	5040	4	0	3
570	62	0	3	5	0	91.8	26.0076	39.892	17.2	10.1	1	2.9	10	10	10	10	9.3	1	0	0	0	0	4046	2	0	1	0	0	0	0	0	0	0	0	0	0	0	0	0	0	0	0	0	0	88	0	0	0	0
571	71	0	2	1	0	103	27.8488	41.9966	19	10	1	2	9	10	10	10	10	1	0	0	0	0	2100	2	1	1	0	0	0	0	0	0	0	0	0	0	0	0	0	0	0	0	0	0	88	0	0	0	0
572	77	0	2	5	0	103	32.431	40.7448	14	4	1	5	13	10	10	0	0	2	0	0	0	600	6300	1	2	1	1	1	1	0	1	0	0	0	1	0	0	1	0	0	0	0	0	12	0	600	4	0	3
573	61	0	2	1	1	89.5	25.4524	41.9966	17	11	1	3	12	10	10	10	10	3	1	2	15120	0	420	2	1	0	1	0	1	0	0	0	0	0	0	0	0	0	0	0	0	0	0	12	0	15600	4	0	3
574	71	0	2	5	0	86	24.1965	39.2135	15	6	1	4	12	10	10	10	0	1	0	0	0	0	4480	2	1	1	1	1	0	0	0	0	1	0	1	0	0	0	0	0	0	0	0	12	1	0	4	1	3
575	66	1	2	1	0	96	25.1559	26.5826	17.5	16	1	3	7	10	10	10	10	3	1	2	7680	2160	2100	2	1	1	0	1	0	0	0	0	0	0	0	0	0	0	0	0	0	0	0	12	0	9840	4	0	3
576	79	0	2	2	0	72	15.8169	33.0426	16	0	1	4	7	10	10	1	0	1	0	0	0	0	6230	2	2	1	0	0	0	0	0	0	0	0	0	0	0	0	0	0	0	0	0	0	88	0	0	0	0
577	66	0	2	1	1	106	32	34.9098	16.5	10	1	4	15	10	10	6	3	2	1	1	1680	0	3360	2	2	0	0	0	0	0	1	0	0	0	1	0	0	0	1	0	0	0	0	0	0	1680	0	0	0
578	71	0	2	4	0	96	28.4444	43.9866	6.5	6	0	3	13	10	6	4	1	1	0	0	0	0	7560	2	2	0	1	0	0	0	0	0	0	0	0	0	0	0	1	0	0	0	0	12	0	0	4	0	3
579	77	0	2	3	1	98	26.2713	44.1024	10.7	13	2	4	15	10	10	3	4	3	1	2	3360	0	4200	2	2	1	0	1	1	0	1	1	0	0	1	0	1	0	0	0	0	0	0	24	6	3360	4	3	3
580	82	0	2	1	1	78	19.3878	36.9423	8.5	13	0	2	10	10	10	2	2	1	0	0	0	0	4760	2	1	0	0	0	0	0	1	0	0	0	1	0	0	0	0	0	0	0	0	0	0	0	0	0	0
581	77	0	2	1	1	67	16.8789	33.29	10	12	2	3	9	10	10	10	4	3	1	2	6720	0	2520	2	0	0	1	1	0	0	1	0	0	0	1	1	0	0	0	1	0	0	0	12	2	8400	4	1	3
582	67	0	2	4	0	87	26.0076	40.7448	22	7	1	2.9	10	10	10	10	9.3	1	0	0	0	0	4046	2	0	1	0	0	0	0	0	0	0	0	0	0	0	0	0	0	0	0	0	0	#NULL!	0	0	0	0
583	76	1	1	1	1	108	25.3331	37.1558	12	9	1	3	11	10	10	10	0	3	1	2	8400	0	2520	2	2	1	1	0	0	0	1	0	0	0	0	0	0	0	0	0	0	0	0	0	0	8400	0	0	0
584	70	1	2	4	1	96	25.3046	30.4262	25	9	0	2	9	10	10	10	5	1	0	0	0	0	5040	1	1	1	0	0	0	0	1	0	0	0	1	0	0	0	0	1	0	0	0	1	0	0	2	0	1
585	64	0	2	1	1	117	37.3333	46.9279	17	10	2	4	13	10	10	10	4	3	1	2	6720	0	3360	2	2	0	0	0	0	0	1	0	0	0	1	0	0	0	0	0	0	0	0	5	1	7200	2	1	1
586	66	0	2	3	1	90	26.0829	40.4512	18	9	1	2	9	10	10	10	2	3	1	2	5040	560	2520	2	1	1	1	1	1	0	1	0	0	0	0	0	1	0	0	1	0	0	0	12	0	5840	4	0	3
587	67	0	2	1	1	75	20.8292	36.3626	18	10	0	1	8	10	10	10	10	3	1	2	9600	0	1260	2	2	0	0	0	0	0	1	0	0	0	1	0	0	0	0	0	0	0	0	0	0	9600	0	0	0
588	63	0	2	1	0	100	28.3632	44.1024	20	9	0	1	8	10	10	10	10	3	1	2	13440	0	1680	2	1	0	0	0	0	0	0	0	0	0	0	0	0	0	0	0	0	0	0	0	0	14560	0	0	0
589	75	0	2	3	1	86	24.8342	40.3022	18	10	2	2	8	10	10	10	2	3	1	2	5040	0	2940	1	1	1	1	1	0	0	1	0	0	0	1	0	1	0	0	1	0	0	0	12	1	5040	4	1	3
590	78	0	2	3	1	94	25.0772	41.7276	20	10	2	2	11	10	10	10	2	3	1	2	3360	980	840	2	1	1	0	1	0	0	1	0	0	0	0	0	0	0	0	0	0	0	0	12	0	6020	4	0	3
591	79	0	2	3	1	60	19.3414	26.0495	11	10	0	1	9	10	10	10	7	3	1	2	3360	0	4200	1	2	1	0	0	0	0	0	0	0	0	0	0	0	0	0	1	0	0	0	12	0	3360	4	0	3
592	79	1	2	1	1	91	20.9466	19.9315	21	12	1	2	6	10	10	10	5	3	1	2	7140	0	2520	2	2	0	0	0	0	0	0	0	1	0	1	1	1	0	0	0	0	0	0	0	0	7980	0	0	0
593	81	1	2	1	0	74	19.5965	21.1785	17	8	0	2	9	10	10	10	9	2	1	1	280	840	6300	2	0	1	0	0	0	0	0	0	1	0	0	0	0	0	0	0	0	0	0	12	1	1240	4	1	3
594	75	1	2	1	0	100	25.8645	34.1184	22	14	1	2	9	10	10	10	5	2	1	1	0	800	4200	1	2	1	0	0	0	0	0	0	0	0	0	0	0	0	0	1	0	0	0	5	0	800	2	0	1
595	67	0	3	5	0	84	29.3413	41.7276	19	15	1	2	6	10	10	10	10	1	0	0	0	0	6440	2	2	1	0	1	0	0	0	0	0	0	1	0	0	0	0	0	0	0	0	2	0	0	2	0	1
596	73	0	2	1	1	95	32.7932	43.5139	15	8	2	4	9	10	10	10	1	2	1	1	1680	0	4200	2	2	0	0	0	0	0	1	0	0	0	0	0	0	0	0	0	0	0	0	12	1	1680	4	1	3
597	75	1	2	1	1	92	25.157	29.4841	26	14	2	1	8	10	10	10	7	2	1	1	0	1200	1680	2	2	1	1	1	1	0	0	0	0	0	1	0	1	0	0	0	0	1	0	6	0	1760	3	0	2
598	64	1	2	1	0	81	21.9525	20.7734	24	18	0	1	6	10	10	10	9	3	1	2	8400	2160	1260	2	0	1	0	0	0	0	0	0	0	0	0	0	0	0	0	0	0	0	0	12	0	10560	4	0	3
599	80	1	2	1	1	84	19.1406	20.3579	19	11	0	2	9	10	10	10	10	3	1	2	0	0	4200	2	0	0	0	0	0	0	1	0	0	0	0	0	0	0	0	0	0	0	0	0	0	3360	0	0	0
600	63	1	3	1	0	81	25.9701	33.3641	29	15	1	3	7	10	10	10	10	2	1	1	840	0	4200	2	2	1	0	1	0	0	0	0	1	0	0	0	0	0	0	0	0	0	0	3	0	840	2	0	1
601	75	1	2	1	0	107	30.6155	36.3641	34	10	0	2	7	10	10	10	10	2	1	1	480	1120	2100	2	1	1	0	1	0	0	0	0	0	0	0	0	0	0	0	0	0	0	0	6	0	1600	3	0	2
602	63	0	2	1	0	91.8	26.0076	39.892	17.2	10.1	1	2.9	10	10	10	10	9.3	1	0	0	0	0	3780	1	1	0	0	0	0	0	1	0	0	0	0	0	0	0	0	0	0	0	1	0	0	0	0	0	0
603	71	1	2	1	1	91.8	24.4444	32.9742	24	12	0	1	7	10	10	10	10	2	1	1	1680	0	1680	2	2	0	0	0	0	0	1	0	0	0	1	0	0	0	0	1	0	0	0	0	0	1680	0	0	0
604	69	1	2	1	1	92	25.3046	28.7412	25	11	0	2	9	10	10	10	5	3	1	2	3360	0	2940	1	2	1	0	0	0	0	1	0	0	0	1	0	0	0	0	1	0	0	0	1	0	3360	2	0	1
605	65	1	2	1	1	90	23.8087	26.8682	27	13	0	3	9	10	10	10	10	2	1	1	1680	700	1680	2	1	1	0	0	0	0	0	0	0	0	1	0	0	0	0	0	0	0	0	10	0	2380	3	0	2
606	73	1	2	3	1	92	26.6097	28.2271	28	13	1	2	7	10	10	10	3	3	1	2	3360	0	840	2	2	1	1	1	0	0	1	0	0	0	0	1	1	0	0	0	0	0	0	5	0	10080	2	0	1
607	67	1	2	5	1	79	18.6198	22.3367	24	14	1	1	5	10	10	10	10	1	0	0	0	0	5740	2	1	0	0	0	0	0	0	0	1	0	0	0	0	0	0	0	0	0	0	0	0	0	0	0	0
608	78	0	2	3	1	90	25.1096	34.9098	13.5	8	2	5	14	10	10	3	4	3	1	2	6720	0	2100	1	0	1	0	1	0	0	1	0	0	1	1	0	1	1	1	0	0	0	0	12	1	6720	4	1	3
609	65	1	2	1	1	98	29.865	31.0999	30	15	0	2	8	10	10	10	10	1	0	0	560	0	2520	1	2	0	0	0	0	0	0	1	0	0	1	0	0	0	0	0	0	0	0	0	1	560	0	1	0
610	78	1	2	1	0	85	21.9713	20.7734	27	10	1	3	12	10	10	10	10	3	1	2	5040	0	3360	1	2	1	0	0	0	0	1	0	0	0	1	0	1	0	0	0	0	0	0	0	88	5040	0	0	0
611	72	1	2	1	1	100	28.4998	26.8682	25	16	1	3	8	10	10	10	10	3	1	2	6720	0	840	1	2	0	0	1	0	0	0	0	0	0	1	0	1	0	0	0	0	0	0	12	0	10080	4	0	3
612	67	0	2	3	0	98	32.8889	42.2607	18	10	2	2	9	10	10	10	8	2	1	1	1680	0	4200	1	0	1	1	1	0	0	0	0	0	0	1	0	0	0	0	1	0	0	0	4	0	1800	2	0	1
613	72	0	1	3	0	91.8	22.9398	37.4994	15	9	2	3	9	10	10	10	1	3	1	2	3360	0	5040	1	1	1	1	1	0	0	0	0	0	0	1	0	0	0	0	0	0	0	0	12	0	3920	4	0	3
614	87	1	2	3	0	75	21.3675	17.1045	21	13	1	3	10	10	10	10	10	2	1	1	560	280	4200	1	1	0	1	1	0	0	1	0	0	0	1	0	1	0	0	1	0	0	0	2	0	840	2	0	1
615	72	0	2	2	1	70	19.1111	34.9098	10	10	2	3	11	10	10	7	1	3	1	2	9600	0	2100	1	1	0	0	1	0	0	0	0	0	0	1	0	1	1	0	1	0	0	0	12	0	10400	4	0	3
616	81	1	1	3	1	80	21.4996	22.7052	22	6	1	3	13	10	10	10	10	3	1	2	1680	0	2100	1	1	0	0	0	0	0	0	0	0	0	1	0	1	0	0	1	1	0	0	12	2	5040	4	1	3
617	75	1	2	3	1	75	20.4401	21.5738	21	10	1	2	9	10	10	10	4	3	1	2	1680	560	3360	2	2	0	0	0	0	0	1	0	0	0	0	0	0	0	0	0	0	0	0	1	0	3920	2	0	1
618	69	1	2	1	1	110	29.9792	32.9742	28	10	0	3	10	10	10	10	3	2	1	1	0	0	2520	2	2	1	1	1	1	0	1	0	1	0	1	0	0	0	0	0	0	0	0	12	0	1680	4	0	3
619	62	1	3	4	1	91.8	32.0312	36.3641	24	0	1	9	18	10	0	0	0	1	0	0	0	0	7560	2	2	1	0	1	0	0	1	0	0	0	1	0	0	0	0	0	0	0	1	12	1	0	4	1	3
620	67	0	2	3	0	97	29.7778	42.5201	13	10	0	4	12	10	10	10	2	3	1	2	6000	0	1260	2	2	1	1	1	0	0	0	0	0	0	1	0	0	0	0	0	0	0	0	2	0	6840	2	0	1
621	70	1	2	1	1	105	28.8995	30.6538	27	7	1	3	14	10	10	7	1	2	1	1	560	280	4046	2	1	0	1	0	1	0	0	0	0	0	1	1	1	0	0	1	0	0	0	6	0	840	3	0	2
622	69	1	2	1	0	86	21.3039	21.9597	24	12	0	3	8	10	10	10	7	3	1	2	5040	0	2520	2	2	0	0	0	0	0	0	0	0	0	1	0	1	0	0	1	0	0	0	4	0	5880	2	0	1
623	62	0	2	1	0	91.8	31.1111	45.7383	20	10	1	2	9	10	10	10	6	3	1	2	6720	0	2940	2	1	1	1	1	0	0	0	0	0	0	0	0	1	0	0	0	0	0	0	3	0	6720	2	0	1
624	70	0	3	1	1	87	21.1073	40.1516	19	11	1	3	10	10	10	10	5	3	1	2	6720	560	2940	1	1	1	0	0	0	0	0	0	0	0	0	0	1	0	0	0	0	0	0	0	0	7520	0	0	0
625	66	0	2	1	1	106	31.9576	41.9966	12	9	1	4	10	10	10	10	6	3	1	2	5040	280	2940	2	0	1	0	0	0	0	1	0	0	0	1	0	1	0	0	1	0	0	0	3	0	5800	2	0	1
626	72	1	2	1	1	96	22.575	28.7412	18	8	1	3	10	10	10	10	3	3	1	2	11760	0	2100	2	1	0	0	0	1	0	0	0	0	0	0	1	1	0	0	1	0	0	0	3	0	13440	2	0	1
627	69	0	2	3	1	100	28.1943	43.3933	11	9	0	2	10	10	10	10	1	3	1	2	8400	420	3780	2	1	0	1	0	0	0	0	0	0	0	1	0	0	0	0	0	0	0	0	0	0	9300	0	0	0
628	79	1	2	3	1	87	23.1084	37.3099	27	9	1	3	12	10	10	4	3	2	1	1	0	1120	5040	0	0	0	0	0	0	0	1	1	0	0	0	0	1	0	0	0	0	0	0	6	0	1120	3	0	2
629	67	0	2	3	0	87	23.266	42.391	20	10	1	2	8	10	10	10	7	3	1	2	5520	840	1680	1	2	0	1	0	0	0	1	0	1	0	0	1	1	0	0	1	0	0	0	5	0	7200	2	0	1
630	68	0	2	3	0	96	30.9809	43.8698	15	8	1	3	14	10	10	6	10	3	1	2	8400	0	3360	1	1	1	1	0	0	0	1	0	0	0	1	0	1	0	0	0	0	0	0	12	0	8640	4	0	3
631	65	0	1	1	1	52	20.0877	24.7451	13	5	1	4	14	10	6	0	0	3	1	2	6480	0	840	2	1	1	0	0	0	0	0	0	0	0	1	0	0	0	0	0	0	0	0	0	0	6480	0	0	0
632	62	0	2	1	1	89	26.4072	43.5139	7.5	10	1	4	10	10	10	10	8	3	1	2	3360	0	1680	2	2	0	0	0	0	0	0	0	0	0	1	0	1	0	1	1	0	0	0	3	1	4320	2	1	1
633	70	0	2	1	1	91	26.1249	43.6335	20	11	1	2	9	10	10	10	5	3	1	2	8400	840	1260	2	1	1	1	0	0	0	1	0	0	0	0	0	1	1	0	0	0	0	0	2	0	9600	2	0	1
634	70	0	2	3	0	98	28.4529	39.892	17	9	1	3	11	10	10	4	3	3	1	2	5040	0	4200	2	1	0	0	0	0	0	0	0	1	1	0	0	0	0	0	0	0	0	0	1	0	5040	2	0	1
635	74	0	2	1	1	104	29.3847	44.6681	15	6	2	6	18	10	10	10	1	1	0	0	420	0	6300	1	2	0	1	1	0	0	1	0	0	0	1	0	1	1	0	1	0	0	1	12	0	420	4	0	3
636	63	0	2	1	0	92	22.4323	41.1742	24	13	0	2	7	10	10	10	3	3	1	2	5040	0	1260	2	1	0	0	0	0	0	0	0	1	0	1	0	0	0	0	0	0	0	0	0	0	5400	0	0	0
637	73	1	2	1	0	93	23.0042	25.6951	19	7	0	3	70	10	10	10	1	3	1	2	15120	0	2100	2	2	0	1	0	0	0	1	0	0	0	1	0	1	1	0	1	0	0	0	0	0	15680	0	0	0
638	60	0	1	1	1	78	17.0799	32.0065	14	8	1	4	12	10	10	10	10	3	1	2	3360	0	3360	2	2	0	0	0	0	0	0	0	0	0	1	0	0	0	0	0	0	0	0	1	2	4200	2	1	1
639	66	0	2	1	0	95	26.3146	42.1292	21	9	1	2	10	10	10	10	3	3	1	2	13680	0	2100	2	1	1	1	0	0	0	1	0	0	0	1	0	0	0	0	1	0	0	1	2	0	14240	2	0	1
640	79	0	2	1	1	85	22.2137	31.1756	18	10	0	3	10	10	10	7	1	3	1	2	5040	0	4200	1	1	1	1	1	1	0	0	1	0	0	1	0	1	0	0	1	0	0	0	0	6	6000	0	3	0
641	74	0	2	3	1	82	17.9418	27.2395	17	12	1	2	7	10	10	10	4	3	1	2	3360	0	3360	1	1	1	1	1	1	0	1	0	0	0	0	0	1	0	0	0	0	0	0	6	1	4200	3	1	2
642	61	0	1	3	0	100	31.7864	44.4444	18	10	1	2	10	10	10	10	10	3	1	2	5040	5040	840	1	1	0	0	0	0	0	0	0	1	0	1	0	0	0	0	0	0	0	0	2	0	10080	2	0	1
643	69	1	3	5	0	78	17.6309	34.3566	24	9	1	1	8	10	10	10	2	1	0	0	0	560	4200	2	1	0	0	0	0	0	0	0	0	0	1	0	0	0	0	0	0	0	0	2	0	560	2	0	1
644	72	0	2	1	1	1053	34.2315	42.6481	18	10	2	9	20	10	10	5	1	3	1	2	5040	0	2940	2	1	1	0	1	0	0	1	0	0	1	0	0	0	0	0	1	0	0	0	12	2	6480	4	1	3
645	72	1	2	1	1	87	21.232	17.6116	18	6	2	3	10	10	10	10	10	2	1	1	840	560	4200	1	2	1	0	0	0	0	0	0	1	0	0	1	0	1	0	0	0	0	1	3	1	1800	2	1	1
646	64	0	2	4	1	98	30.0244	43.2717	16	10	2	3	11	10	10	10	3	2	1	1	960	840	3360	1	2	0	0	0	0	0	1	0	0	0	0	0	0	0	0	0	0	0	0	12	0	1800	4	0	3
647	89	0	1	1	0	61	15.2038	29.3477	11	8	2	5	18	10	10	10	2	1	0	0	0	0	6300	2	0	0	0	0	0	0	0	0	0	0	0	1	1	1	0	0	0	0	0	0	0	0	0	0	0
648	64	0	2	4	0	98	26.3146	42.5201	19	8	1	2	10	10	10	10	3	3	1	2	5760	0	2100	2	1	1	1	0	0	0	1	0	0	0	1	0	0	0	0	1	0	0	1	2	0	6320	2	0	1
649	66	0	1	3	1	106	30.0781	44.8885	10.5	10	0	3	15	10	10	10	1	3	1	2	1680	0	4046	0	1	1	1	1	0	0	1	0	0	0	1	0	0	0	0	1	0	0	0	12	0	5040	4	0	3
650	76	1	2	3	1	78	20.4401	24.4327	19	9	1	2	9	10	10	10	4	2	1	1	720	560	3360	1	0	0	0	0	0	0	1	0	0	0	0	0	0	0	0	0	0	0	0	1	0	2400	2	0	1
651	68	0	2	1	1	116	35.8836	45.1056	10	10	1	5	17	10	10	10	1	3	1	2	3360	420	2520	1	2	1	0	1	0	0	1	0	0	0	1	0	1	0	0	1	0	0	0	12	0	3780	4	0	3
652	69	1	3	5	1	89	21.232	20.3579	16	5	2	3	10	10	10	10	10	2	1	1	480	560	4200	2	1	1	0	0	0	0	0	0	1	0	0	1	0	1	0	0	0	0	1	3	1	1440	2	1	1
653	70	0	2	1	0	85	27.7053	40.5988	12	8	2	4	16	10	10	8	7	1	0	0	0	0	6720	2	0	0	0	0	1	0	0	1	0	0	1	0	1	0	0	1	0	0	0	12	6	0	4	3	3
654	72	0	1	1	0	103	33.7005	44.5567	14	5	0	3	12	10	10	0	0	1	0	0	0	0	6720	1	1	1	1	1	0	0	0	0	0	0	0	0	0	0	0	0	0	0	0	0	0	0	0	0	0
655	60	1	3	1	1	87	31.25	34.6632	25	0	1	9	18	10	0	0	0	1	0	0	0	0	7560	2	1	1	0	1	0	0	1	0	0	0	1	0	0	0	0	0	0	0	1	12	1	0	4	1	3
656	66	0	2	3	1	106.6	34.6969	41.8627	9	8	1	3	11	10	10	10	0	1	0	0	0	0	4200	2	0	1	1	1	0	0	0	0	0	0	1	0	0	0	0	0	0	0	0	6	0	0	3	0	2
657	68	0	2	1	1	100	30.7809	44.6681	11	13	1	2	8	10	10	10	5	3	1	2	16800	0	4200	1	2	0	0	0	0	0	1	0	0	0	1	0	0	0	1	0	0	0	0	0	0	17640	0	0	0
658	63	0	2	1	1	90	20.6905	34.4657	22	14	1	2	7	10	10	10	10	3	1	2	3360	0	4200	1	1	1	1	1	0	0	1	0	0	1	0	0	0	0	0	0	0	0	0	12	#NULL!	3360	4	0	3
659	65	0	3	1	1	91.8	22.6562	35.1267	22	9	1	2	8	10	10	10	10	3	1	2	3360	1080	4200	2	1	1	0	1	0	0	0	1	0	0	0	1	0	1	0	1	0	0	0	5	0	4440	2	0	1
660	73	1	2	3	0	102	29.2887	28.7412	28	8	1	1	7	10	10	10	5	2	1	1	1680	80	4200	2	1	1	0	1	1	1	0	0	0	0	1	1	1	1	1	1	0	1	1	12	0	1760	4	0	3
661	72	0	2	1	1	92	24.6466	38.5523	14.5	8	1	3	12	10	10	10	3	3	1	2	8400	0	1260	2	1	0	1	0	0	0	0	1	0	0	0	0	0	0	0	0	0	0	0	12	0	8400	4	0	3
662	71	0	2	3	1	87	22.3385	37.6804	16.5	9	1	2	8	10	10	10	10	3	1	2	10320	0	2100	1	1	1	0	1	0	0	1	0	0	0	1	0	1	0	0	1	0	0	0	12	0	12000	4	0	3
663	65	1	2	3	1	95	29.7339	25.6951	30	10	0	2	10	10	10	10	10	2	1	1	280	0	5040	2	2	1	0	1	1	0	0	0	0	0	0	0	0	0	0	0	0	0	0	12	0	1960	4	0	3
664	76	0	2	3	1	77	25.3828	36.1639	11	7	1	3	14	10	10	10	2	3	1	2	3360	0	2100	2	1	0	0	1	0	0	1	0	0	0	0	0	1	0	0	1	0	0	0	0	0	4200	0	0	0
665	64	0	2	3	0	102	35.4606	47.0228	18	9	1	2	9	10	10	10	3	2	1	1	2400	0	840	1	2	0	0	1	0	0	0	0	0	0	0	0	0	0	0	0	0	0	0	1	1	2560	2	1	1
666	75	1	2	1	0	78	18.8733	17.1045	25	12	0	1	5	10	10	10	10	3	1	2	7200	0	2100	2	1	1	0	0	0	1	0	0	0	0	1	0	1	0	0	1	0	0	0	12	0	7200	4	0	3
667	78	0	2	5	0	90	30.5325	42.6481	10	10	1	3	13	10	10	10	0	1	0	0	0	160	5040	1	1	1	0	0	0	0	1	0	0	0	0	0	1	0	0	0	0	0	0	12	0	160	4	0	3
668	66	0	2	2	1	92	24.4561	39.6902	18	12	1	2	7	10	10	10	10	3	1	2	9360	0	1680	2	2	1	0	1	0	0	0	0	0	0	1	0	1	0	0	0	0	0	0	0	0	9720	0	0	0
669	71	1	2	1	0	90	26.7229	25.6951	20	14	1	1	7	10	10	10	9	2	1	1	480	840	2940	1	1	1	0	0	0	0	0	0	0	0	1	0	0	0	0	0	0	0	0	4	0	2440	2	0	1
670	65	0	2	1	0	72	22.5183	37.6804	15	10	2	3	9	10	10	10	1	3	1	2	2520	0	3360	1	2	1	0	0	0	0	0	0	0	0	0	0	0	0	0	0	0	1	0	0	0	3080	0	0	0
671	69	0	2	3	0	90	22.83	42.9007	15	9	1	2	10	10	10	10	9	3	1	2	6000	0	2100	2	1	0	0	0	0	0	1	0	0	0	0	0	0	0	0	0	0	0	0	2	1	6400	2	1	1
672	73	1	2	1	0	91.8	22.49	22.7052	27	12	1	2	7	10	10	10	10	3	1	2	3360	1400	3780	2	1	1	0	0	1	0	0	0	0	0	1	0	0	0	0	0	0	1	0	1	0	5000	2	0	1
673	65	0	2	1	0	92	26.7532	41.3145	15	11	0	2	9	10	10	10	1	3	1	2	4800	700	2100	2	2	0	0	1	0	0	1	0	0	0	0	0	0	0	0	0	0	0	0	12	0	6460	4	0	3
674	68	0	2	3	0	102	26.3133	43.9866	15	9	2	1	9	10	10	5	3	2	1	1	1680	0	5040	1	2	0	1	0	0	0	0	0	0	0	0	0	0	0	0	0	0	0	0	12	0	2800	4	0	3
675	68	0	2	1	1	90	27.135	41.8627	15	11	2	2	9	10	10	10	10	3	1	2	3360	280	840	2	1	0	0	0	0	0	0	0	0	0	0	0	0	0	1	0	0	0	0	1	1	4200	2	1	1
676	73	1	2	1	0	80	22.8928	21.9597	30	7	0	2	7	10	10	10	3	2	1	1	1920	0	840	2	1	0	0	0	0	0	0	0	0	0	1	0	0	0	0	0	0	0	0	3	0	1920	2	0	1
677	61	1	2	3	1	99	28.8959	22.3367	20	11	1	1	7	10	10	10	10	2	1	1	1680	800	3500	2	2	1	0	1	0	0	1	0	0	0	1	0	0	0	0	0	0	0	0	6	0	2480	3	0	2
678	72	0	2	1	0	94	25.1096	41.5912	19	9	0	3	10	10	10	10	10	2	1	1	560	840	3780	1	1	1	0	1	0	0	0	0	0	0	0	0	0	0	0	0	0	0	0	4	88	1960	2	0	1
679	64	1	3	4	0	86	25.9701	33.7454	27	13	1	3	7	10	10	10	10	1	0	0	0	0	4200	1	1	1	0	1	0	0	0	0	1	0	0	0	0	0	0	0	0	0	0	3	0	0	2	0	1
680	64	0	2	1	1	91.8	25.6369	37.8591	15	2	2	0	0	0	0	0	0	1	0	0	0	0	7560	1	2	1	0	0	0	0	0	0	0	0	0	0	0	0	0	0	0	0	0	12	0	0	4	0	3
681	60	0	2	3	0	90	25.0577	41.0324	16.5	10	1	2	10	10	10	10	10	1	0	0	0	0	4046	2	1	0	0	0	0	0	0	0	0	0	0	0	0	0	0	0	0	0	0	0	88	0	0	0	0
682	68	0	2	3	1	105	26.8196	44.7787	14.5	11	0	3	10	10	10	10	5	3	1	2	3360	0	3360	2	2	0	0	0	0	0	1	0	0	0	1	0	0	0	0	0	0	0	0	0	0	3360	0	0	0
683	78	1	1	1	0	75	19.4322	22.3367	20.5	14	0	2	6	10	10	10	10	2	1	1	0	840	5040	1	1	0	1	0	0	0	0	0	1	0	0	0	0	0	0	0	0	0	0	0	0	840	0	0	0
684	72	0	3	3	0	85	21.6413	37.8591	15	9	1	2	11	10	10	10	7	2	1	1	0	840	3780	2	1	1	1	0	0	0	0	0	1	0	1	0	0	0	0	0	0	0	0	0	88	840	0	0	0
685	61	0	2	3	0	83	22.2222	39.2135	14.5	11	0	2	7	10	10	10	10	3	1	2	11760	0	840	1	1	0	1	0	0	0	0	0	0	0	1	0	0	0	0	0	0	0	0	0	0	16800	0	0	0
686	61	0	2	1	0	95	30.0801	44.1024	22	9	0	2	10	10	10	10	10	3	1	2	8400	0	840	2	0	1	1	0	0	0	0	0	0	0	1	1	0	0	0	0	0	0	0	12	0	10080	4	0	3
687	61	0	2	1	0	106	28.9461	44.1024	18.5	11	0	2	7	10	10	10	7	3	1	2	0	0	5880	1	2	0	0	0	0	0	0	0	0	0	0	0	0	0	0	0	0	0	0	0	0	3360	0	0	0
688	69	0	2	1	0	83	20.9275	39.892	13	11	2	1	8	10	10	10	10	2	1	1	1680	0	1680	2	1	1	0	0	0	0	0	0	1	0	0	0	0	0	0	0	0	0	0	12	0	2240	4	0	3
689	71	0	2	1	0	96	25.6408	42.6481	15	11	2	3	8	10	10	10	2	3	1	2	3360	280	3360	1	1	1	1	1	1	0	0	0	0	0	1	0	1	0	0	0	0	0	0	6	0	4760	3	0	2
690	72	0	3	1	0	105	27.295	42.391	15.5	7	0	3	17	10	6	3	1	2	1	1	1440	560	2100	2	2	0	1	0	0	0	0	0	0	0	0	1	0	0	0	0	0	0	0	1	0	2000	2	0	1
691	76	1	2	5	0	79	18.8733	20.3579	24	11	0	1	5	10	10	10	10	3	1	2	3600	0	7700	1	0	1	0	0	0	1	0	0	0	0	1	0	1	0	0	1	0	0	0	12	0	3600	4	0	3
692	71	1	2	1	1	91.8	21.7815	34.3566	21.5	5	1	3	14	10	10	10	3	2	1	1	0	840	4200	2	0	1	0	0	1	0	1	0	0	0	0	1	0	0	0	0	0	0	0	3	0	2520	2	0	1
693	66	0	2	1	1	102	26.0262	39.3742	19	14	0	1	7	10	10	10	6	3	1	2	4800	0	1680	2	1	0	0	0	0	0	1	0	0	0	0	0	0	0	0	0	0	0	0	0	0	4880	0	0	0
694	65	0	2	1	0	100	30.1315	42.5201	13.5	13	1	1	10	10	10	10	10	3	1	2	3360	800	5040	1	0	1	0	1	0	1	0	0	0	0	1	0	0	0	0	0	0	0	0	12	0	4160	4	0	3
695	63	0	2	1	1	95	23.5804	41.1742	15.5	9	1	2	13	10	10	10	6	3	1	2	3360	560	4200	2	2	0	0	0	0	0	1	0	0	0	1	0	0	0	0	0	0	0	0	3	1	3920	2	1	1
696	68	0	1	3	0	118	39.2622	48.2921	22.5	10	1	2	11	10	10	10	1	1	0	0	0	0	4200	1	2	1	1	1	0	0	0	0	0	0	0	0	0	0	1	0	0	0	0	0	88	560	0	0	0
697	73	0	2	3	0	80	24.9722	37.3161	17.5	8	2	3	11	10	10	10	10	2	1	1	1680	0	4200	2	2	1	0	1	1	0	0	0	0	0	1	0	0	0	0	0	0	0	0	12	0	1680	4	0	3
698	65	0	2	3	0	85	20.8889	34.9098	16	10	1	2	9	10	10	10	10	3	1	2	3360	240	4200	2	1	0	0	0	0	0	0	0	1	0	0	0	0	0	0	0	0	0	0	0	0	6960	0	0	0
699	61	0	3	1	1	110	57.015	36.7133	12	10.1	0	8	20	10	10	10	1	3	1	2	3360	0	4200	1	2	0	0	0	0	0	1	0	0	0	0	0	0	0	0	0	0	0	0	0	0	3440	0	0	0
700	63	1	2	1	0	86	26.8544	23.0655	29	9	0	2	9	10	10	10	10	1	0	0	560	0	3780	2	2	1	0	1	0	0	0	0	0	0	0	0	0	0	0	0	0	0	0	12	0	560	4	0	3
701	69	0	2	1	1	79	18.1496	32.5342	17	8	0	1	12	10	10	10	10	3	1	2	6720	0	2100	2	2	0	0	0	0	0	1	0	0	0	0	0	0	0	0	0	0	0	0	0	0	6880	0	0	0
702	71	0	2	3	0	95	27.9707	35.3403	15.5	10	2	2	10	10	10	10	10	3	1	2	3360	0	4200	1	2	0	1	0	0	0	0	0	0	0	0	0	0	0	0	0	0	0	0	12	0	3360	4	0	3
703	73	0	3	5	1	105	35.2095	43.2717	17	9	2	9	20	10	10	5	0	1	0	0	0	0	7700	2	2	1	0	1	0	0	1	0	0	1	0	0	0	0	0	1	0	0	0	12	2	0	4	1	3
704	82	1	2	1	1	80	19.2894	16.0392	25	21	1	4	14	10	10	10	5	3	1	2	1680	360	3360	1	1	0	0	0	0	0	0	1	0	0	1	0	0	0	0	1	0	0	0	2	0	3720	2	0	1
705	86	0	1	3	0	74	21.3739	28.3341	5.5	9	0	3	16	10	10	7	0	2	1	1	0	1680	6300	1	1	1	0	0	0	0	0	0	1	0	1	0	0	1	0	1	0	0	0	12	0	1680	4	0	3
706	74	0	1	3	0	61	20.0043	29.6697	15	12	0	1	9	10	10	10	10	1	0	0	560	0	5040	2	1	1	0	0	0	0	0	0	0	0	0	1	0	0	0	0	0	0	0	1	0	560	2	0	1
707	68	0	2	1	0	80	21.6682	34.0072	10.5	15	0	2	10	10	10	10	10	1	0	0	0	0	4200	2	2	0	1	0	0	0	0	0	1	0	0	0	0	0	0	0	0	0	0	12	0	120	4	0	3
708	70	0	1	1	0	87	24.9401	39.9995	16	15	0	3	9	10	10	10	10	3	1	2	3360	0	2100	2	2	1	0	1	0	0	0	0	0	0	0	0	0	0	0	0	0	0	0	12	0	3840	4	0	3
709	76	1	2	1	1	85	23.833	27.6967	22	13	2	2	10	10	10	10	10	3	1	2	3360	0	3780	1	2	1	0	0	0	0	1	0	0	0	1	0	0	0	0	0	0	0	0	0	0	3360	0	0	0
710	68	1	1	1	0	76	21.58	16.0392	18	10	0	3	11	10	10	5	5	2	1	1	480	0	3780	2	1	0	0	0	0	0	1	0	0	0	0	0	0	0	0	0	0	0	0	0	0	960	0	0	0
711	64	1	1	1	0	83	23.2133	24.4327	12	11	0	3	10	10	10	10	10	2	1	1	0	840	3360	2	2	1	1	0	1	0	0	0	0	0	0	0	0	0	0	0	0	0	0	4	0	840	2	0	1
712	68	0	2	1	0	90	25.3333	40.3022	11.5	16	0	1	9	10	10	10	10	2	1	1	1680	0	4200	2	2	0	0	1	1	0	1	0	1	0	1	0	0	0	0	0	0	0	0	0	0	1680	0	0	0
713	65	0	2	3	1	90	25.2926	38.5523	13.5	15	1	2	7	10	10	10	10	1	0	0	0	0	5880	2	2	1	1	1	1	0	1	0	0	0	0	0	0	0	0	1	0	0	0	14	0	0	4	0	3
714	86	0	1	3	0	83	21.1702	36.9423	16.5	13	0	4	9	10	10	10	1	3	1	2	0	1680	4480	1	0	1	0	1	1	0	0	0	1	0	0	0	0	0	0	0	0	0	0	12	0	3360	4	0	3
715	67	0	2	4	1	108	30.8594	45.6347	9.5	9	0	3	15	10	10	5	0	3	1	2	240	0	4046	2	2	1	1	1	0	0	1	0	0	0	1	0	0	0	0	1	0	0	0	12	0	3600	4	0	3
716	69	0	2	1	0	123	65.7866	40.8893	12	27	0	9	20	9	3	1	1	3	1	2	16800	0	1260	2	2	0	0	0	0	0	0	0	0	0	1	0	0	0	0	0	0	0	0	0	0	17040	0	0	0
717	74	0	1	3	0	81	22.0492	38.2099	10.5	7	0	4	15	10	10	10	5	3	1	2	1680	0	4200	2	1	0	1	0	0	0	0	0	1	0	1	0	0	0	0	0	0	0	0	12	0	3600	4	0	3
718	70	0	2	5	0	91.8	65.7866	41.1742	11	26	0	9	20	9	3	1	0	2	1	1	1920	0	1260	2	2	0	0	0	0	0	0	0	0	0	1	0	0	0	0	0	0	0	0	0	0	2160	0	0	0
719	72	0	2	1	1	105	33.3083	44.2173	18	9	2	4	13	10	10	9	4	3	1	2	5040	0	3360	1	2	1	1	1	0	0	1	0	1	1	0	0	1	0	0	0	0	0	0	12	0	5040	4	0	3
720	83	1	2	3	1	87	20.3007	25.6951	22	7	0	3	10	10	10	1	0	2	1	1	720	1680	3360	2	2	0	0	0	1	0	0	0	0	0	0	1	0	1	0	1	0	0	0	0	0	2400	0	0	0
721	78	1	2	1	0	91.8	26.0076	34.3566	17.2	10.1	1	2.9	10	10	10	10	9.3	1	0	0	0	0	4046	1	1	0	1	1	0	0	0	0	0	0	1	0	0	0	1	1	0	0	0	0	88	0	0	0	0
722	69	0	3	5	1	96	27.1106	42.2607	20	10	2	2	11	10	10	10	0	2	1	1	1440	0	5040	1	2	0	0	1	0	0	1	0	0	0	1	0	1	1	0	0	0	0	0	12	0	2280	4	0	3
723	90	1	2	1	0	86	19.3962	21.1785	16	9	0	9	20	10	10	2	1	3	1	2	120	1680	4200	1	2	0	0	0	0	0	1	0	0	0	1	0	1	0	0	0	0	0	0	0	0	3480	0	0	0
724	77	1	1	4	1	91.8	26.0076	27.964	5	6	2	2	1	1	1	1	0	2	1	1	120	840	3780	1	1	1	0	0	0	0	1	0	1	0	1	0	1	0	0	1	0	0	0	12	0	1800	4	0	3
725	61	0	2	1	1	80	20.5457	36.9423	20	12	1	4	9	10	10	10	9	3	1	2	5040	0	840	1	2	1	1	1	0	0	1	0	0	0	1	0	1	0	0	1	0	0	0	12	1	6480	4	1	3
726	89	0	1	1	0	87	21.1702	38.2099	14.5	12	0	4	9	10	10	10	1	1	0	0	0	0	4480	2	1	1	0	1	1	0	0	0	1	0	0	0	0	0	0	0	0	0	0	12	0	0	4	0	3
727	66	0	2	1	1	99	28.8889	44.3313	24	11	1	2	6	10	10	10	10	3	1	2	16800	0	3360	2	2	1	1	1	0	0	0	0	0	0	1	0	0	0	0	0	0	0	0	12	0	16800	4	0	3
728	76	1	3	3	0	96	25.8065	33.5558	23	8	1	4	8	10	10	10	2	2	1	1	1680	840	3360	1	1	1	1	1	0	0	0	0	0	0	1	1	0	0	0	0	0	0	0	4	0	2760	2	0	1
729	62	1	2	1	0	82	22.4813	22.7052	24	10	1	2	7	10	10	10	2	1	0	0	0	0	6300	2	1	0	1	0	0	0	1	0	0	0	1	0	1	0	0	0	0	0	1	0	0	0	0	0	0
730	70	1	3	3	0	80	22.0187	16.5807	23.5	16	1	1	7	10	10	10	10	2	0	0	0	600	4200	0	0	1	1	0	0	0	0	0	0	0	0	0	0	0	0	0	0	0	0	6	0	600	3	0	2
731	63	0	2	1	1	100	25.9695	40.1516	17.5	9	2	3	13	10	10	10	5	3	1	2	3360	0	840	1	0	1	1	1	0	0	1	0	0	0	1	0	0	0	0	0	0	0	0	12	0	3920	4	0	3
732	71	0	2	3	0	77	23.3465	40.8893	14	10	2	2	10	10	10	10	5	1	0	0	560	0	4200	2	2	1	1	0	0	0	0	0	1	0	1	0	0	0	0	0	0	0	0	12	0	560	4	0	3
733	72	1	2	1	0	86	26.1719	34.3566	19.5	14	1	2	9	10	10	9	1	1	0	0	0	0	4046	2	1	0	0	0	0	0	0	0	0	0	0	0	0	0	0	0	0	0	0	0	88	0	0	0	0
734	63	0	2	3	0	97	27.78	44.2173	15	10	0	1	8	10	10	10	10	3	1	2	11760	1200	1260	1	2	0	0	0	0	0	0	0	0	0	1	0	0	0	0	0	0	0	0	0	0	13520	0	0	0
735	69	0	2	1	0	92	27.5735	41.7276	15	6	0	3	1	10	10	10	10	3	1	2	3360	560	2100	2	2	0	1	0	0	0	0	0	0	1	0	0	0	0	0	1	0	0	0	4	0	3920	2	0	1
736	72	0	2	3	1	87	21.1527	34.9098	14	10	1	2	8	10	10	10	5	3	1	2	3360	0	3360	2	1	0	0	0	0	0	1	0	1	0	1	0	0	0	0	0	0	0	0	12	0	5040	4	0	3
737	76	1	2	1	1	85	23.2791	23.7633	19	10	1	2	7	10	10	10	6	1	0	0	0	0	3780	2	0	0	1	1	0	0	0	0	0	0	0	1	0	0	0	0	0	0	0	12	0	560	4	0	3
738	74	0	2	3	1	95	25.8761	39.5331	13	5	2	5	20	10	10	3	0	2	1	1	1440	240	4200	1	1	1	1	0	0	0	1	0	0	0	0	1	0	0	0	0	0	0	0	12	0	1680	4	0	3
739	87	1	1	1	0	78	13.388	20.7734	10.5	10	0	2	15	10	2	1	0	1	0	0	0	0	5040	1	1	0	0	0	0	0	0	0	0	0	1	0	0	0	0	0	0	0	0	0	0	0	0	0	0
740	74	0	1	1	1	84	21.7618	32.7907	9	7	2	3	10	10	10	10	2	2	1	1	1920	0	4200	1	2	1	1	0	0	0	0	0	0	0	1	0	0	0	0	1	0	0	1	12	0	2760	4	0	3
741	86	0	2	3	0	87	19.7724	28.6803	12	6	0	6	19	10	10	10	5	2	1	1	0	840	5040	2	0	1	0	0	0	0	0	0	0	0	1	1	1	0	0	1	0	0	1	12	0	840	4	0	3
742	74	1	2	1	0	95	24.6292	21.5738	27.5	14	0	2	8	10	10	10	10	2	1	1	560	840	2100	1	1	0	0	0	0	0	0	0	0	0	0	0	0	1	0	1	0	0	1	0	0	1400	0	0	0
743	62	0	2	1	0	95	27.5862	42.5201	13.5	10	0	3	7	10	10	10	3	3	1	2	3360	0	4200	1	2	1	0	0	0	0	0	0	0	0	1	0	0	0	0	0	0	0	0	12	0	3360	4	0	3
744	69	1	2	1	1	85	24.2424	27.1489	23.5	11	1	2	9	10	10	10	4	2	1	1	560	560	3360	2	2	1	1	1	0	0	0	0	0	0	1	0	0	1	0	0	0	0	0	12	0	1920	4	0	3
745	79	0	2	3	1	80	22.6641	30.8873	13	5	0	6	15	10	10	10	0	1	0	0	0	0	3780	2	1	0	0	0	0	0	0	0	1	0	0	0	0	0	0	0	0	0	0	0	0	0	0	0	0
746	67	0	1	3	1	95	25.3832	34.9098	20	8	2	5	12	10	10	10	10	1	0	0	0	0	2520	2	1	1	0	1	0	0	1	0	0	0	0	0	0	0	0	0	0	0	1	12	0	0	4	0	3
747	72	0	2	3	1	96	24.5268	31.4582	11	0	2	0	29	10	6	2	0	1	0	0	0	0	6300	1	1	1	0	0	0	0	1	0	0	0	0	0	0	1	0	0	0	0	0	0	0	0	0	0	0
748	69	0	2	1	0	96	26.635	42.2607	20	12	0	2	8	10	10	10	1	3	1	2	3360	0	3360	0	2	1	1	1	0	0	0	0	0	0	0	1	0	0	0	0	1	0	0	12	0	3840	4	0	3
749	69	0	2	3	0	100	31.3912	40.7448	13	7	1	3	12	10	10	10	2	1	0	0	0	0	3360	2	0	1	0	0	0	1	0	0	0	1	0	0	0	0	0	0	0	0	0	0	88	0	0	0	0
750	69	0	2	3	0	96	31.9576	43.8698	19	15	1	2	9	10	10	10	10	3	1	2	3360	0	4200	1	2	1	1	1	0	0	0	0	0	0	1	0	0	0	0	0	0	0	0	12	0	3360	4	0	3
751	72	0	2	1	0	85	22.3596	42.2607	20.5	9	1	3	9	10	10	10	10	3	1	2	3360	0	1260	2	0	1	0	1	0	0	0	0	0	0	0	0	0	0	0	0	0	0	0	12	0	3600	4	0	3
752	67	0	3	5	1	107	32.8889	36.1639	15.5	9	1	4	15	10	10	6	3	1	0	0	480	0	3360	2	1	0	0	0	0	0	1	0	0	0	1	0	0	0	1	0	0	0	0	0	0	480	0	0	0
753	78	0	2	1	0	71	15.8169	31.4582	17	0	1	4	7	10	10	1	0	2	1	1	1680	0	5040	2	1	1	0	0	0	0	0	0	0	0	0	0	0	0	0	0	0	0	0	0	88	1680	0	0	0
754	66	0	2	4	1	98	28.3053	44.2173	14.5	10	1	3	12	10	10	10	2	1	0	0	0	0	4200	1	0	1	0	1	0	0	1	0	0	0	0	0	0	0	0	0	0	0	0	12	0	0	4	0	3
755	73	0	2	1	0	116	73.7473	45.5304	18.5	6	0	3	15	10	10	10	3	1	0	0	0	0	5040	1	2	0	0	0	0	0	0	0	0	0	1	0	1	0	0	0	0	0	0	6	0	0	3	0	2
756	76	0	2	1	1	72	21.2763	30.2919	18.5	10	0	2	8	10	10	10	10	3	1	2	13440	0	840	1	1	0	0	0	0	0	1	0	0	0	1	0	0	0	0	0	0	0	0	12	0	13680	4	0	3
757	76	1	2	1	0	80	20.8331	16.0392	13	9	1	2	8	10	10	10	10	3	1	2	3360	0	5040	2	2	1	0	0	0	0	0	0	0	0	1	0	0	0	0	0	0	0	0	12	0	5760	4	0	3
758	74	0	1	3	0	69	17.805	27.2395	11	12	0	4	10	10	10	7	2	3	1	2	2400	0	840	2	0	0	0	0	0	0	0	0	0	0	0	1	0	0	0	0	0	0	0	0	0	4800	0	0	0
759	74	0	2	3	0	93	23.9621	39.892	8.5	0	2	0	0	10	0	0	0	1	0	0	0	0	4900	2	1	1	1	0	1	0	0	0	1	0	0	0	0	0	0	0	0	0	0	12	0	0	4	0	3
760	64	0	2	1	0	82	21.7014	38.3821	13.5	13	2	2	9	10	10	10	4	1	0	0	0	0	4200	2	1	0	1	1	0	0	0	0	1	0	0	0	0	0	0	0	0	0	1	12	0	0	4	0	3
761	60	0	1	1	0	72	22.3543	34.4657	10.5	12	0	2	9	10	10	10	10	3	1	2	5040	0	1680	2	1	0	1	0	0	0	0	0	0	0	1	0	0	0	0	0	0	0	0	12	0	5640	4	0	3
762	62	0	2	3	1	90	25.2801	37.1305	16	11	2	2	7	10	10	10	10	2	1	1	400	0	5040	2	1	0	0	0	0	0	1	0	0	0	1	0	0	0	0	0	0	0	0	2	0	1240	2	0	1
763	63	0	2	1	0	90	26.3407	38.8867	18.5	18	0	2	8	10	10	10	10	3	1	2	6000	0	1260	1	1	0	1	0	0	0	0	0	0	0	0	0	0	0	0	0	0	0	0	4	0	6800	2	0	1
764	67	0	1	2	0	104	31.6822	46.6393	18	7	1	3	10	10	10	10	3	2	1	1	720	0	4200	1	2	1	0	1	0	0	1	0	0	0	0	0	0	0	0	0	0	0	0	12	0	1440	4	0	3
765	74	0	1	1	0	77	21.58	33.29	16	13	0	4	10	10	10	5	8	3	1	2	4800	0	2100	2	2	0	1	0	0	0	0	0	0	0	1	0	0	0	1	0	0	0	0	0	0	5640	0	0	0
766	70	0	2	3	0	55	16.1072	24.2808	10	12	0	2	9	10	10	10	10	3	1	2	8400	0	840	2	1	0	0	0	0	0	0	0	0	0	0	0	0	1	0	0	0	0	0	0	0	10080	0	0	0
767	72	1	1	1	0	85	22.9781	23.4181	18	8	0	2	10	10	10	10	7	2	1	1	640	0	2520	1	0	1	1	0	0	0	0	0	0	0	0	0	1	0	0	0	0	0	0	12	0	1600	4	0	3
768	60	0	2	1	1	20	13.5959	32.7907	33	10	2	9	1	1	1	1	1	3	1	2	6720	280	2520	2	2	1	0	0	0	0	1	0	0	0	0	0	0	0	0	0	0	0	0	12	0	7000	4	0	3
769	70	0	2	3	1	65	20.4061	33.5331	16.5	13	1	2	7	10	10	10	10	3	1	2	8400	0	1680	2	1	0	0	1	0	0	1	0	0	0	0	0	0	0	0	0	0	0	1	0	0	8760	0	0	0
770	68	0	2	3	0	115	38.6667	46.4438	19.5	16	0	1	5	10	10	10	1	1	0	0	0	0	5040	1	1	1	0	0	0	0	1	0	0	0	0	0	0	0	0	0	0	0	0	0	0	0	0	0	0
771	62	0	2	1	0	83	28.1479	43.3933	20.5	15	0	1	5	10	10	10	10	3	1	2	6720	160	3360	1	1	1	0	0	0	0	0	0	0	0	1	0	0	0	0	0	0	0	0	12	0	6880	4	0	3
772	66	0	2	1	0	91	26.2222	42.775	15.5	10	1	3	9	10	10	10	10	1	0	0	0	0	5040	1	1	1	1	1	1	0	0	0	1	0	0	0	0	0	0	0	0	0	0	12	0	0	4	0	3
773	61	0	2	1	1	91.8	24.281	42.1292	17	11	0	2	10	10	10	10	10	3	1	2	3360	0	3780	2	2	0	0	0	0	0	1	0	1	0	0	0	0	0	0	0	0	0	0	4	0	3600	2	0	1
774	72	0	2	1	1	93	26.2031	42.391	20.5	11	0	2	8	10	10	10	10	3	1	2	3360	720	2520	2	2	0	1	0	0	0	1	0	0	0	1	0	0	0	0	0	0	0	0	12	0	4080	4	0	3
775	69	0	2	1	0	86	25.6837	39.9995	20	10	0	1	8	10	10	10	10	3	1	2	3360	160	2520	2	0	0	0	1	0	0	0	0	0	0	1	0	0	0	0	0	0	0	1	12	0	5200	4	0	3
776	73	1	1	4	0	103	26.1286	30.6538	23	9	0	4	12	10	10	10	4	3	1	2	0	3360	5040	1	1	1	0	0	0	0	0	0	0	0	0	0	0	0	0	0	0	0	0	12	0	3360	4	0	3
777	67	0	2	3	1	91.8	18.2615	36.5585	15	9	1	7	17	10	10	9	5	3	1	2	3360	0	3360	2	0	0	0	0	0	0	1	0	0	0	1	0	0	1	0	0	0	0	0	0	0	4800	0	0	0
778	65	0	1	1	1	97	25.9645	42.9007	17.5	10	0	2	6	10	10	10	4	3	1	2	3360	0	3780	2	1	0	1	1	0	0	0	0	1	0	0	0	0	0	0	0	0	0	0	12	0	3360	4	0	3
779	68	0	2	3	1	101	31.2175	44.4444	23.5	14	0	1	7	10	10	10	9	3	1	2	3360	0	2100	2	0	1	1	0	0	0	1	0	0	0	0	1	0	0	0	0	0	0	0	12	0	5040	4	0	3
780	74	0	2	3	0	100	27.1111	42.1292	15	12	0	3	12	10	10	10	7	2	1	1	1680	840	3780	2	1	1	1	1	1	0	0	0	1	0	1	0	0	0	0	0	0	0	0	6	0	2520	3	0	2
781	61	1	2	1	1	112	34.0176	37.7642	27	9	1	2	7	10	10	10	10	1	0	0	0	0	3780	0	2	0	0	1	0	0	0	0	0	0	1	0	1	0	0	1	0	0	0	0	0	0	0	0	0
782	64	0	1	1	1	101	31.2554	44.7787	16	8	0	4	16	10	10	10	2	3	1	2	5040	0	2100	2	0	0	0	0	0	0	1	0	0	0	0	0	0	0	0	0	0	0	0	0	0	5040	0	0	0
783	68	0	2	1	0	80	21.6682	39.892	10.5	15	2	2	10	10	10	10	10	1	0	0	0	0	4046	2	0	1	1	1	0	0	0	0	0	0	1	0	0	0	0	0	0	0	0	0	88	0	0	0	0
784	72	1	3	1	0	91.8	26.0076	34.3566	17.2	10.1	1	2	12	10	10	10	4	2	1	1	0	720	4200	1	1	1	1	1	0	0	0	0	0	0	0	0	0	0	0	0	0	0	0	12	0	720	4	0	3
785	66	0	2	5	1	93	28.422	42.1292	14	7	1	2	13	10	10	10	5	2	1	1	480	160	1680	1	0	0	0	0	0	0	1	0	0	0	0	0	0	0	0	1	0	0	0	12	0	1040	4	0	3
786	80	1	2	1	0	92	27.2932	32.5751	24	0	1	4	14	10	10	2	2	2	1	1	1680	480	5040	1	1	1	0	0	0	0	1	0	0	0	0	0	0	0	0	0	0	0	0	0	0	2160	0	0	0
787	78	0	1	5	0	96	25.9711	39.2135	10.5	11	2	3	11	10	10	7	5	3	1	2	1920	0	3360	1	2	1	1	1	0	0	0	0	0	0	1	0	0	0	0	1	0	0	0	12	0	3600	4	0	3
788	65	0	2	3	0	80	24.623	41.3145	17	12	1	2	6	10	10	10	10	3	1	2	3360	720	3360	2	1	0	0	1	0	0	0	0	0	0	0	0	0	1	0	0	0	0	0	3	0	4400	2	0	1
789	65	0	2	4	1	118	37.7889	49.8585	18.5	11	0	1	11	10	10	10	5	2	1	1	960	0	6860	2	2	0	0	1	0	0	1	0	0	0	1	0	0	0	0	1	0	0	0	12	0	960	4	0	3
790	76	1	3	1	0	93	25.8065	33.3641	24	9	1	4	8	10	10	10	2	2	1	1	1680	840	3360	2	1	1	1	1	0	0	0	0	0	0	1	1	0	0	0	0	0	0	0	4	0	2760	2	0	1
791	66	0	1	1	1	95	27.0853	43.9866	12.5	9	0	3	11	10	10	5	6	3	1	2	3360	0	4760	1	2	0	0	0	0	0	1	0	0	0	0	0	0	0	0	0	0	0	0	0	0	4480	0	0	0
792	72	0	3	1	0	18	14.0345	33.29	17.2	10.1	1	3	1	1	1	1	1	3	1	2	3360	840	2100	1	1	0	0	1	0	0	0	0	0	0	0	0	0	0	0	0	0	0	0	2	0	4440	2	0	1
793	71	0	2	4	0	87	27.7053	41.3145	11	7	2	4	16	10	10	8	7	1	0	0	0	0	7700	1	2	0	0	0	1	0	0	1	0	0	1	0	1	0	0	1	0	0	0	12	6	0	4	3	3
794	73	1	2	1	0	84	21.8871	21.1785	28	6	1	3	9	10	10	5	7	3	1	2	6720	0	2100	1	1	0	1	0	0	0	0	0	1	0	0	0	0	0	0	1	0	0	0	2	0	8400	2	0	1
795	79	1	2	3	1	87	18.1312	31.0999	14	5	1	5	21	10	10	5	0	1	0	0	0	0	6860	1	1	1	1	1	1	0	0	0	0	0	0	0	0	0	0	0	0	0	0	2	0	0	2	0	1
796	70	0	2	1	1	96.5	28.0404	41.7276	21	10	1	2	7	10	10	10	10	3	1	2	336	3360	3780	2	0	1	0	1	1	0	1	0	0	0	1	0	1	0	0	1	0	0	0	12	1	5376	4	1	3
797	73	1	1	4	0	89	22.9781	24.4327	14	6	0	2	10	10	10	10	7	2	1	1	640	0	3920	1	1	1	1	0	0	0	0	0	0	0	0	0	1	0	0	0	0	0	0	12	0	1600	4	0	3
798	67	1	2	3	1	95	28.1337	31.7478	25	11	1	3	8	10	10	10	10	3	1	2	13440	960	840	2	0	1	0	1	0	0	0	0	0	0	0	0	1	0	0	1	0	0	0	6	2	14400	3	1	2
799	65	0	2	1	0	97	33.4872	44.9974	22	10	0	2	10	10	10	10	10	3	1	2	3360	0	2100	2	1	1	1	0	0	0	1	0	0	0	0	0	0	0	0	0	0	0	0	4	0	3360	2	0	1
800	65	0	1	3	1	90	27.0853	43.8698	13.5	12	0	3	11	10	10	5	6	3	1	2	11760	0	1260	1	1	0	0	0	0	0	1	0	0	0	0	0	0	0	0	0	0	0	0	0	0	12880	0	0	0
801	68	0	1	3	0	70	17.9817	39.892	16	17	0	3	14	10	10	10	1	3	1	2	3360	0	2520	2	1	0	0	0	0	0	0	0	0	0	1	0	0	0	0	0	0	0	0	1	0	6720	2	0	1
802	75	1	2	1	0	80	19.6283	22.7052	18	7	0	4	18	10	10	1	0	3	1	2	0	0	2520	2	2	0	0	0	0	0	0	0	0	0	0	0	0	0	1	1	0	0	0	12	0	10080	4	0	3
803	69	0	2	1	1	95	28.6947	46.2456	10	12	2	3	14	10	10	5	6	1	0	0	0	0	6300	2	0	1	1	1	0	0	1	0	0	0	0	0	0	0	0	0	0	0	1	12	0	0	4	0	3
804	65	0	2	1	0	100	27.9085	43.8698	19	0	1	3	10	10	10	10	10	3	1	2	6720	0	2520	2	2	1	1	1	1	0	0	0	0	0	1	0	0	0	0	0	0	0	0	0	88	6880	0	0	0
805	80	0	2	3	0	90	24.0344	41.9966	17.5	9	0	3	11	10	10	10	2	1	0	0	240	0	4200	1	0	1	0	1	1	0	0	0	0	0	0	0	0	0	0	0	0	0	0	12	3	240	4	3	3
806	70	0	2	3	0	91	28.4444	43.1491	8.5	7	0	3	13	10	6	4	1	1	0	0	0	0	7560	2	1	0	1	0	0	0	0	0	0	0	0	0	0	0	1	0	0	0	0	12	0	0	4	0	3
807	69	0	1	1	0	91	25.5594	41.1742	18.5	12	1	4	11	10	10	10	2	3	1	2	3360	0	5040	2	1	1	0	0	0	0	0	0	0	0	0	0	0	0	0	0	0	0	1	0	0	3360	0	0	0
808	75	0	2	4	0	79	21.58	35.1267	15	12	0	4	10	10	10	5	8	2	1	1	1200	0	7070	2	0	0	1	0	0	0	0	0	0	0	1	0	0	0	1	0	0	0	0	0	0	2040	0	0	0
809	66	0	2	3	1	101	32.3939	46.8323	22	9	1	2	9	10	10	10	3	3	1	2	11760	0	2520	2	2	1	1	1	0	0	1	0	1	0	1	0	0	0	0	1	0	0	0	10	0	12560	3	0	2
810	62	0	2	1	0	92	26.2295	42.9007	21	12	0	1	6	10	10	10	10	3	1	2	3360	0	2940	2	2	0	0	0	0	0	0	0	1	0	0	0	0	0	0	0	0	0	0	0	0	3360	0	0	0
811	74	1	2	1	0	82	23.5743	30.6538	26.5	12	0	2	7	10	10	10	9	3	1	2	5200	0	2100	1	0	0	0	1	0	0	0	0	0	0	1	0	0	0	0	1	0	0	0	12	0	5500	4	0	3
812	73	1	2	1	0	75	20.6988	17.6116	26	10	2	3	10	10	10	10	10	1	0	0	0	560	6300	2	2	0	0	0	1	0	0	0	0	0	0	0	0	0	0	0	0	1	0	12	0	560	4	0	3
813	64	0	2	3	1	92	29.3333	43.5139	19	10	1	2	8	10	10	10	10	3	1	2	3360	0	3780	2	1	1	1	1	1	0	1	0	0	0	1	0	0	0	0	0	0	0	0	1	0	3760	2	0	1
814	65	0	2	1	0	82	21.0517	31.4582	14.5	11	0	2	8	10	10	10	10	3	1	2	6720	400	2520	2	2	0	1	0	0	0	0	0	0	0	0	0	0	0	0	0	0	0	0	12	0	7520	4	0	3
815	65	0	2	1	0	91.8	22.0741	31.7351	18	8	1	3	13	10	10	9	3	3	1	2	3360	0	1260	1	1	0	1	0	0	0	0	0	1	0	1	0	0	0	0	0	0	0	0	12	0	3760	4	0	3
816	75	1	2	1	0	80	20.5001	14.2938	24	11	0	2	9	10	10	10	10	1	0	0	160	0	1260	2	1	0	0	0	0	0	0	0	0	0	0	0	0	0	0	0	0	0	0	0	0	160	0	0	0
817	74	0	2	1	0	93	24.5628	40.3022	15	12	0	2	9	10	10	10	9	3	1	2	6720	0	2520	1	2	0	0	0	0	0	0	0	1	0	0	0	0	0	0	0	0	0	0	12	0	6720	4	0	3
818	80	0	2	3	1	70	19.3878	35.9625	9.5	15	0	2	10	10	10	2	2	3	1	2	3360	0	4200	1	1	0	0	0	0	0	1	0	0	0	1	0	0	0	0	0	0	0	0	0	0	3360	0	0	0
819	60	0	2	1	0	91.8	24.281	39.8457	9	14	1	2	8	10	10	10	10	3	1	2	7200	0	1680	2	2	0	0	0	0	0	0	0	1	0	0	0	0	0	0	0	0	0	0	1	0	8400	2	0	1
820	71	0	2	5	1	25	25.5102	37.1305	16	14	1	2.7	2	7	10	10	10	3	1	2	6000	0	7700	1	0	0	0	0	1	0	0	0	0	0	0	0	0	0	0	0	0	0	0	12	0	9360	4	0	3
821	67	0	2	3	1	93	30.9627	41.1742	24	8	0	3	9	10	10	10	7	3	1	2	3360	0	3360	2	2	1	1	1	1	0	0	0	1	0	1	0	0	0	0	1	0	0	0	6	1	3920	3	1	2
822	72	0	2	1	1	100	26.8425	41.3145	16	15	1	1	8	10	10	10	10	3	1	2	3360	300	6300	2	1	1	1	0	0	0	1	0	0	0	1	0	0	0	0	0	0	0	0	2	0	3660	2	0	1
823	63	0	2	1	0	107	33.5092	47.671	19	20	2	1	7	10	10	10	10	3	1	2	3360	0	4200	2	2	1	0	1	0	1	0	0	0	0	1	0	0	0	0	1	0	0	0	12	1	3360	4	1	3
824	82	0	2	3	0	78	22.6667	41.1742	9	10	2	3	12	10	10	3	1	3	1	2	8400	0	4200	2	2	1	0	1	0	0	1	0	1	0	0	0	0	0	0	0	0	0	1	12	1	8640	4	1	3
825	71	0	2	3	0	82	17.2207	42.1292	10.5	14	0	9	20	10	10	6	1	3	1	2	1680	0	1680	2	1	1	0	0	0	0	0	0	1	0	0	0	0	0	0	0	0	0	0	3	0	4560	2	0	1
826	69	0	2	3	0	82	17.9497	30.5928	12	14	1	1	8	10	10	10	2	2	1	1	560	0	5040	1	2	0	0	0	0	0	0	0	1	0	0	0	0	0	0	0	0	0	0	0	0	640	0	0	0
827	75	0	2	3	1	87	22.9592	40.1516	15	13	2	2	9	10	10	10	1	2	1	1	560	0	5880	1	2	1	0	1	1	0	0	0	0	0	0	0	0	0	0	0	0	0	0	12	0	800	4	0	3
828	68	0	2	1	0	110	35.5556	43.7521	13.5	11	2	3	10	10	10	10	1	3	1	2	6720	1680	2520	1	0	1	0	0	0	0	1	0	0	0	0	0	0	0	0	0	0	0	0	12	0	8400	4	0	3
829	63	0	2	1	0	90	25.3333	41.5912	16	14	0	2	7	10	10	10	10	3	1	2	3360	0	1260	2	2	0	0	0	0	0	0	0	0	0	0	0	0	0	0	0	0	0	0	0	0	4800	0	0	0
830	72	0	1	2	0	100	27.7212	39.8457	15.5	9	0	3	10	10	10	10	10	3	1	2	2400	0	4200	2	1	1	0	0	0	0	1	0	0	0	1	0	0	0	0	0	0	0	0	12	0	3240	4	0	3
831	72	1	1	1	0	97	26.1286	29.4841	25	10	0	4	12	10	10	10	4	3	1	2	0	3360	5040	1	2	1	0	0	0	0	0	0	0	0	0	0	0	0	0	0	0	0	0	12	0	3360	4	0	3
832	62	1	2	4	0	96	30.385	31.3186	26	12	1	2	5	10	10	10	10	2	1	1	2400	0	7700	2	2	1	0	1	0	0	0	0	0	0	0	0	0	0	0	0	0	0	0	12	0	2400	4	0	3
833	67	0	2	3	0	74	20.7029	30.8873	12	9	1	3	7	10	10	10	10	3	1	2	8400	0	1680	2	2	0	1	1	0	0	0	0	0	0	1	0	0	0	0	1	0	0	0	0	88	9360	0	0	0
834	71	1	2	3	1	80	23.3621	23.0655	16	12	1	2	8	10	10	10	10	2	1	1	0	0	4200	2	2	1	1	0	0	0	1	0	0	0	0	0	0	0	0	0	0	0	0	12	0	720	4	0	3
835	68	0	2	1	0	90	24.1437	37.6804	11.5	8	1	2	11	10	10	10	10	3	1	2	6720	0	2100	1	0	0	0	0	0	0	1	0	0	0	0	0	1	0	0	0	0	0	0	0	0	8400	0	0	0
836	62	0	2	1	0	91	23.6128	42.6481	13	8	1	2	9	10	10	10	10	3	1	2	5280	280	2100	2	1	1	1	0	0	0	1	0	0	0	1	0	0	0	0	0	0	0	0	12	0	5560	4	0	3
837	64	0	2	1	0	92	23.746	44.3313	14	13	1	1	7	10	10	10	10	2	1	1	0	720	1680	1	1	1	1	0	1	0	0	0	0	0	0	0	1	1	0	1	0	0	0	12	1	1200	4	1	3
838	73	0	2	3	1	90	24.864	41.3145	15	11	2	3	9	10	10	10	10	2	1	1	1680	0	5040	1	1	1	1	0	0	0	1	0	0	0	1	0	1	0	0	0	0	0	1	12	1	2160	4	1	3
839	70	0	2	1	0	90	23.6013	39.3742	20.5	13	2	2	9	10	10	10	10	3	1	2	3360	0	2940	2	2	1	1	1	0	0	0	0	1	0	0	0	0	0	0	0	0	0	0	36	1	4080	4	1	3
840	63	0	2	1	0	92	25.4767	38.8867	22	10	1	2	8	10	10	10	10	3	1	2	6720	0	840	1	0	1	0	0	0	0	0	0	0	1	1	0	0	0	0	1	0	0	0	12	1	10080	4	1	3
841	66	0	2	1	0	91.8	26.0076	39.892	17.2	10.1	1	2.9	10	10	10	10	9.3	1	0	0	0	0	4046	2	0	1	0	0	0	0	0	0	0	0	0	0	0	0	0	0	0	0	0	0	#NULL!	0	0	0	0
842	70	1	2	3	0	91.8	26.0076	34.3566	17.2	10.1	1	2.9	10	10	10	10	9.3	1	0	0	0	0	4046	0	1	1	0	0	0	0	0	0	0	0	0	0	0	0	0	0	0	0	0	0	#NULL!	0	0	0	0
843	70	1	2	3	0	91.8	26.0076	34.3566	17.2	10.1	1	2.9	10	10	10	10	9.3	1	0	0	0	0	4046	2	2	1	0	0	0	0	0	0	0	0	0	0	0	0	0	0	0	0	0	0	#NULL!	0	0	0	0
844	65	0	2	4	1	98	28.8415	44.1024	11	12	0	3	8	10	10	10	10	3	1	2	8400	0	7140	1	2	0	0	0	0	0	0	0	0	0	1	0	1	0	1	1	0	0	0	0	1	9240	0	1	0
845	64	1	2	1	0	91.8	24.1288	19.2699	29	11	1	2	7	10	10	10	10	3	1	2	3360	1200	2100	2	1	0	1	0	0	0	0	0	0	0	1	0	0	0	0	0	0	0	0	1	0	5400	2	0	1
846	61	0	2	3	0	91.8	26.0076	39.892	17.2	10.1	1	2.9	10	10	10	10	9.3	1	0	0	0	0	4046	2	1	1	0	0	0	0	0	0	0	0	0	0	0	0	0	0	0	0	0	0	#NULL!	0	0	0	0
847	66	0	2	1	0	91.8	26.0076	39.892	17.2	10.1	1	2.9	10	10	10	10	9.3	1	0	0	0	0	4046	2	1	1	0	0	0	0	0	0	0	0	0	0	0	0	0	0	0	0	0	0	#NULL!	0	0	0	0
848	79	1	2	3	0	87	24.2424	31.9585	27	9	1	2	12	10	10	4	3	1	0	0	0	0	4046	1	0	1	0	0	0	0	0	0	0	0	0	0	0	0	0	0	0	0	0	12	#NULL!	0	4	0	3
849	63	0	2	1	1	89	23.0914	42.9007	14	11	1	2	7	10	10	10	10	3	1	2	6000	0	6720	1	1	1	1	1	1	0	1	0	0	0	0	0	1	0	0	0	0	0	0	12	0	8520	4	0	3
850	69	1	3	1	1	104	30.478	35.3638	33	9	1	3	10	10	10	10	4	3	1	2	1680	2400	3360	2	2	0	0	0	0	0	0	0	0	0	1	0	1	0	0	0	0	0	0	8	0	4080	3	0	2
851	89	1	2	3	0	77	21.3675	19.4935	19	11	1	3	10	10	10	10	10	2	1	1	400	280	4480	1	1	0	1	1	0	0	1	0	0	0	1	0	1	0	0	1	0	0	0	2	0	680	2	0	1
852	68	0	2	1	1	79	22.2137	38.5523	20	9	0	3	8	10	10	10	8	3	1	2	13440	0	1680	1	2	0	0	1	0	0	0	0	0	0	0	0	1	0	0	0	0	0	0	0	0	14000	0	0	0
853	75	0	2	4	1	87	22.3385	38.7205	14.5	8	1	2	8	10	10	10	10	3	1	2	3600	0	6860	1	2	1	0	1	0	0	1	0	0	0	1	0	1	0	0	1	0	0	0	12	0	4860	4	0	3
854	67	0	2	1	1	91	28.5156	44.1024	21	15	1	2	8	10	10	10	4	3	1	2	5040	0	1680	1	2	1	0	1	0	0	1	0	0	0	0	0	0	0	0	0	0	0	0	10	1	5520	3	1	2
855	65	0	2	4	1	95	25.2926	39.6902	12.5	13	1	2	7	10	10	10	10	1	0	0	0	0	6230	2	2	1	1	1	1	0	1	0	0	0	0	0	0	0	0	1	0	0	0	14	0	0	4	0	3
856	61	0	2	1	1	94	28.8889	46.2456	14	4	0	2	10	10	10	10	10	3	1	2	3360	0	2940	1	1	1	1	1	0	0	0	0	0	0	1	0	0	0	0	0	0	0	0	12	0	3360	4	0	3
857	68	0	1	4	1	95	25.3832	35.9625	19	7	2	5	12	10	10	10	10	1	0	0	0	0	6720	2	1	1	0	1	0	0	1	0	0	0	0	0	0	0	0	0	0	0	1	12	0	0	4	0	3
858	64	0	1	3	1	95	26.6667	43.3933	15	9	0	4	10	10	10	10	10	3	1	2	6720	0	840	2	1	1	0	1	0	0	0	0	0	0	1	1	0	0	0	0	0	0	0	0	0	10080	0	0	0
859	87	0	1	4	0	78	21.3739	30.2919	4.5	8	0	3	16	10	10	7	0	1	0	0	0	0	7630	2	2	1	0	0	0	0	0	0	1	0	1	0	0	1	0	1	0	0	0	12	0	0	4	0	3
860	67	0	2	1	1	106.6	33.7838	41.1742	10	9	1	3	11	10	10	10	0	2	1	1	2520	0	4200	0	2	1	1	1	0	0	0	0	0	0	1	0	0	0	0	0	0	0	0	6	0	2520	3	0	2
861	74	0	2	5	1	94	24.864	41.9966	13	10	2	3	9	10	10	10	10	2	1	1	960	0	6860	2	1	1	1	0	0	0	1	0	0	0	1	0	1	0	0	0	0	0	1	12	1	1440	4	1	3
862	85	0	2	3	0	86	22.1003	37.1305	19	6	2	4	9	10	10	0	0	1	0	0	0	360	6300	1	2	0	1	0	1	0	0	1	0	0	1	1	0	0	0	1	0	0	0	4	1	360	2	1	1
863	85	0	2	4	0	87	22.1003	38.0355	18	5	2	4	9	10	10	0	0	1	0	0	0	360	6860	2	2	0	1	0	1	0	0	1	0	0	1	1	0	0	0	1	0	0	0	4	1	360	2	1	1
864	87	0	2	3	0	69	17.0799	39.892	17.5	14	1	2	7	10	10	10	2	2	1	1	840	0	6300	2	2	0	0	0	0	0	0	0	0	0	1	1	0	0	0	0	0	0	0	1	0	840	2	0	1
865	75	0	1	4	0	89	24.7666	30.5928	10	1	0	2	7	10	10	10	0	2	1	1	0	0	6720	0	1	0	0	0	0	0	1	0	1	0	0	0	0	0	0	0	0	0	0	0	0	840	0	0	0
866	81	1	2	3	1	84	20.3007	23.4181	23	8	0	3	10	10	10	10	1	3	1	2	1680	1680	3360	1	0	0	0	0	1	0	0	0	0	0	0	1	0	1	0	1	0	0	0	0	0	3360	0	0	0
867	78	0	2	5	1	89	21.7844	35.5507	13.5	9	1	3	12	10	10	1	0	2	1	1	8400	0	2100	1	1	0	1	0	0	0	0	0	0	0	1	1	1	0	0	0	0	0	0	2	0	1920	2	0	1
867	75	0	2	1	0	105	32.8933	46.6393	17	11	1	2	8	10	10	10	3	3	1	2	1920	0	5460	1	2	0	1	1	0	0	0	0	0	0	0	0	0	0	0	0	0	0	0	12	0	8400	4	0	3
869	80	0	2	4	1	85	22.6641	32.5342	12	4	0	6	15	10	10	10	0	1	0	0	0	0	6230	1	1	0	0	0	0	0	0	0	1	0	0	0	0	0	0	0	0	0	0	0	0	0	0	0	0
870	72	0	1	3	1	85	24.3496	42.391	10	9	2	3	12	10	10	10	3	3	1	2	3360	0	3360	1	1	1	1	1	0	0	1	0	0	0	1	1	1	1	0	1	0	0	0	12	0	4560	4	0	3
871	69	0	2	4	1	120	35.8836	45.4253	9	9	1	5	17	10	10	5	0	2	1	1	1440	420	4690	2	2	1	0	1	0	0	1	0	0	0	1	0	1	0	0	1	0	0	0	12	0	1860	4	0	3
872	70	1	2	1	0	87	23.4236	23.0655	22	8	1	3	9	10	10	3	4	3	1	2	7440	360	2520	1	1	1	0	0	0	0	0	0	0	0	1	0	0	0	0	0	0	0	0	3	0	7800	2	0	1
873	74	0	2	4	0	112	32.7932	47.671	14.5	8	2	4	14	10	10	10	0	2	1	1	1920	240	6300	1	0	0	0	1	1	0	0	0	1	0	0	0	0	0	1	0	0	0	1	48	0	2160	4	0	3
874	65	1	2	1	1	87	24.0569	27.1489	25	12	1	3	10	10	10	10	10	3	1	2	6720	0	2100	2	2	1	0	0	0	0	1	0	1	0	1	0	1	0	0	1	0	0	1	0	0	6960	0	0	0
875	77	0	2	4	0	62	20	30.8873	10.5	9	0	2	11	10	10	7	0	2	1	1	960	0	7700	2	2	0	0	0	1	0	0	0	0	0	1	0	0	0	0	0	0	0	0	6	0	1920	3	0	2
876	67	1	3	1	1	92	23.2254	23.0655	28	10	0	3	8	10	10	10	4	3	1	2	2880	0	1680	1	2	1	1	0	0	0	0	0	0	0	1	0	0	0	0	0	0	0	0	2	0	4000	2	0	1
877	71	0	2	3	0	89	21.5045	36.9423	19	8	1	2	11	10	10	1	0	2	1	1	960	0	6580	2	2	1	0	1	0	0	0	0	0	0	0	0	0	0	0	0	1	0	0	0	88	1104	0	0	0
878	72	1	3	1	1	95	27.2817	27.6967	27	12	1	4	9	10	10	10	5	3	1	2	6720	2520	2520	0	0	1	1	1	0	0	0	0	0	0	1	0	0	0	0	0	0	0	0	0	1	9600	0	1	0
879	75	0	3	5	0	91.8	25.3581	40.3022	10	8	0	3	12	10	10	10	0	2	1	1	960	0	6440	2	1	1	0	1	0	0	0	0	0	0	0	0	0	0	0	0	0	0	0	12	0	960	4	0	3
880	76	0	1	3	0	69	21.1257	34.4657	18	7	2	6	27	10	10	10	10	3	1	2	3360	0	2100	2	2	0	0	0	1	0	1	1	0	1	1	1	1	1	0	1	0	0	0	6	4	4080	3	3	2
[truncated: 1 more columns]
